# Supplementary material for: Systematic analysis of exonic germline and postzygotic de novo mutations in bipolar disorder
Source: Nat Commun. 2021 Jun 18;12:3750. doi: 10.1038/s41467-021-23453-w (PMC8213845; doi:10.1038/s41467-021-23453-w)
Supplement: Supplementary file 4 — Supplementary Data 1 [file 41467_2021_23453_MOESM4_ESM.xlsx]

## Sheet: Supplementary Data 1
Supplementary Data 1. De novo mutations detected as gDNMs from 354 BD trios
Source	Pipeline	FAMID	CHROM	POS (GRCh37)	REF	ALT	DNMFilter (Unified)	DNMFilter (Discovery)	Gene	Ensemble ID	SO	exon#	cDNA	HGSV.p	CADD	nonpsych.pLI	gnomAD.non_neuro.AF	gnomAD.AF	ToMMo.AF	pzDNM.list	Sanger	SIFT_pred	Polyphen2_HDIV_pred	Polyphen2_HVAR_pred	LRT_pred	MutationTaster_pred	MutationAssessor_pred	PROVEAN_pred
Fromer 2014	Unified&Discovery	5061	1	9067417	C	T	0.996206	0.998899	SLC2A7	ENSG00000197241	missense_variant	10/12	c.1144G>A	p.Gly382Ser	11.31	7.76911e-17	0.00267786	0.00235607	0.0001	NA	NA	tolerated	benign	benign	neutral	polymorphism	neutral	neutral
Our Study	Unified&Discovery	311	1	11896118	C	T	0.990326	0.990671	CLCN6	ENSG00000011021	missense_variant	18/22	c.1888C>T	p.His630Tyr	22.7	0.0490551	.	.	0.0001	no	denovo	tolerated	benign	benign	deleterious	disease_causing	neutral	damaging
Goes 2019	original paper	78491	1	12202568	A	G	NA	NA	TNFRSF8	ENSG00000120949	missense_variant	15/15	c.1768A>G	p.Thr590Ala	13.48	0.712513	6.51678e-06	5.48625e-06	.	NA	NA	damaging	possibly damaging	benign	neutral	polymorphism	low	damaging
Fromer 2014	Unified&Discovery	1175	1	16458218	CG	C	0.968217	0.964584	EPHA2	ENSG00000142627	frameshift_variant	14/17	c.2472delC	p.His824fs	15.37	0.835377	.	.	.	NA	NA	.	.	.	.	.	.	.
Goes 2019	original paper	78005	1	26361792	C	G	NA	NA	EXTL1	ENSG00000158008	missense_variant	11/11	c.1985C>G	p.Pro662Arg	24.3	2.84593e-12	.	3.98699e-06	.	NA	NA	damaging	possibly damaging	benign	neutral	disease_causing	low	damaging
Goes 2019	original paper	78233	1	27087517	G	A	NA	NA	ARID1A	ENSG00000117713	synonymous_variant	5/20	c.2091G>A	p.Pro697Pro	15.37	1	9.61372e-06	1.59147e-05	.	NA	NA	.	.	.	.	.	.	.
Goes 2019	original paper	98622	1	27876020	G	A	NA	NA	AHDC1	ENSG00000126705	synonymous_variant	5/6	c.2607C>T	p.Gly869Gly	11.03	0.998757	.	4.00994e-06	.	NA	NA	.	.	.	.	.	.	.
Goes 2019	original paper	78588	1	29475691	C	T	NA	NA	SRSF4	ENSG00000116350	missense_variant	6/6	c.716G>A	p.Arg239Gln	23.6	0.974254	4.87515e-06	8.05672e-06	.	NA	NA	damaging	benign	benign	deleterious	disease_causing	medium	neutral
Our Study	Unified&Discovery	419	1	29581919	G	C	0.967403	0.986814	PTPRU	ENSG00000060656	splice_donor_variant&intron_variant	2/30	c.205+1G>C	.	25.6	0.997494	.	.	.	no	denovo	.	.	.	.	disease_causing	.	.
Our Study	Unified&Discovery	219	1	33558984	C	T	0.993795	0.997983	ADC	ENSG00000142920	missense_variant	4/9	c.554C>T	p.Ala185Val	26	0.00733343	1.92337e-05	1.5919e-05	.	no	denovo	damaging	probably damaging	probably damaging	deleterious	disease_causing	.	damaging
Goes 2019	original paper	98832	1	35920009	T	C	NA	NA	KIAA0319L	ENSG00000142687	synonymous_variant	11/21	c.1734A>G	p.Thr578Thr	13.8	0.978183	.	3.97845e-06	.	NA	NA	.	.	.	.	.	.	.
Our Study	Unified&Discovery	213	1	44450661	G	A	0.920004	0.935807	B4GALT2	ENSG00000117411	missense_variant	4/7	c.761G>A	p.Arg254His	26.2	0.228174	4.82407e-06	1.19793e-05	.	no	denovo	tolerated	probably damaging	possibly damaging	deleterious	disease_causing	medium	neutral
Our Study	Unified&Discovery	132	1	63284902	C	A	0.984512	0.982603	ATG4C	ENSG00000125703	synonymous_variant	5/11	c.621C>A	p.Ser207Ser	10.73	6.83165e-08	.	.	.	no	denovo	.	.	.	.	.	.	.
Goes 2019	original paper	88835	1	93575843	AC	A	NA	NA	MTF2	ENSG00000143033	frameshift_variant	2/15	c.64delC	p.Gln22fs	27.5	0.987695	.	.	.	NA	NA	.	.	.	.	.	.	.
Our Study	Unified&Discovery	205	1	110280787	G	A	0.956414	0.98487	GSTM3	ENSG00000134202	stop_gained	5/8	c.298C>T	p.Arg100*	36	0.0113199	.	.	0.0003	no	denovo	.	.	.	deleterious	disease_causing_automatic	.	.
Fromer 2014	Discovery	1532	1	110754735	G	A	NA	0.937205	KCNC4	ENSG00000116396	missense_variant	1/4	c.614G>A	p.Cys205Tyr	23.1	0.00201661	.	.	.	NA	NA	tolerated	benign	benign	deleterious	disease_causing	low	neutral
Fromer 2014	Unified&Discovery	3245	1	114967255	G	A	0.994726	0.997975	TRIM33	ENSG00000197323	synonymous_variant	10/20	c.1818C>T	p.Ser606Ser	10.95	0.999994	3.89655e-05	3.62921e-05	.	NA	NA	.	.	.	.	.	.	.
Fromer 2014	Unified&Discovery	5101	1	155452170	C	T	0.957211	0.965499	ASH1L	ENSG00000116539	missense_variant	3/28	c.491G>A	p.Arg164His	16.22	1	0.000677872	0.000844292	.	NA	NA	tolerated	benign	benign	neutral	disease_causing	neutral	neutral
Goes 2019	original paper	88899	1	155723063	C	T	NA	NA	GON4L	ENSG00000116580	missense_variant	29/32	c.5774G>A	p.Arg1925Gln	15.44	0.99999	2.42641e-05	2.40714e-05	.	NA	NA	tolerated	benign	benign	neutral	polymorphism	low	neutral
Our Study	Unified&Discovery	321	1	165324728	C	G	0.990275	0.996673	LMX1A	ENSG00000162761	synonymous_variant	2/9	c.69G>C	p.Ser23Ser	12.62	0.848025	.	.	.	no	denovo	.	.	.	.	.	.	.
Our Study	Unified&Discovery	486	1	165619181	C	T	0.93974	0.971155	MGST3	ENSG00000143198	missense_variant	3/7	c.139C>T	p.Arg47Cys	34	0.0281617	4.80474e-06	3.97646e-06	.	no	denovo	damaging	probably damaging	probably damaging	deleterious	disease_causing	medium	damaging
Our Study	Unified&Discovery	107	1	171673653	C	T	0.979051	0.988929	VAMP4	ENSG00000117533	missense_variant	8/8	c.419G>A	p.Arg140His	12.4	0.904461	2.08951e-05	2.15664e-05	.	no	denovo	tolerated	benign	benign	neutral	disease_causing	neutral	neutral
Our Study	Unified&Discovery	401	1	183104247	G	A	0.982589	0.984248	LAMC1	ENSG00000135862	missense_variant	24/28	c.4070G>A	p.Arg1357Gln	16.52	0.999997	2.88556e-05	2.38874e-05	.	no	NA	tolerated	benign	benign	neutral	polymorphism	neutral	neutral
Goes 2019	original paper	88200	1	185089554	T	C	NA	NA	TRMT1L	ENSG00000121486	missense_variant	14/15	c.1910A>G	p.Asn637Ser	22.1	0.994178	.	4.07957e-06	.	NA	NA	tolerated	benign	benign	deleterious	disease_causing	neutral	neutral
Fromer 2014	Unified&Discovery	3376	1	186303481	T	C	0.991095	0.995281	TPR	ENSG00000047410	missense_variant	36/51	c.5158A>G	p.Thr1720Ala	24.3	1	.	.	.	NA	NA	damaging	probably damaging	probably damaging	deleterious	disease_causing	medium	neutral
Our Study	Discovery	454	1	196251454	C	T	NA	0.999508	KCNT2	ENSG00000162687	synonymous_variant	24/28	c.2730G>A	p.Thr910Thr	7.815	0.890317	2.40727e-05	2.39027e-05	0.0018	no	NA	.	.	.	.	.	.	.
Fromer 2014	Unified&Discovery	3240	1	201031189	T	C	0.947396	0.915464	CACNA1S	ENSG00000081248	missense_variant	24/44	c.2936A>G	p.Asp979Gly	22.7	5.12484e-06	.	.	.	NA	NA	damaging	benign	benign	neutral	disease_causing	medium	damaging
Our Study	Unified&Discovery	307	1	204518437	C	T	0.951556	0.969643	MDM4	ENSG00000198625	missense_variant	11/11	c.1100C>T	p.Ser367Leu	32	0.997379	5.28623e-05	5.56877e-05	.	yes	denovo	damaging	probably damaging	probably damaging	deleterious	disease_causing	medium	damaging
Goes 2019	original paper	78233	1	208207896	G	A	NA	NA	PLXNA2	ENSG00000076356	synonymous_variant	27/32	c.4806C>T	p.Thr1602Thr	8.957	0.997999	.	3.977e-06	.	NA	NA	.	.	.	.	.	.	.
Our Study	Unified&Discovery	321	1	209799134	C	T	0.991974	0.996313	LAMB3	ENSG00000196878	missense_variant	14/23	c.1835G>A	p.Gly612Glu	16.53	3.95718e-08	.	.	.	no	denovo	damaging	possibly damaging	benign	neutral	polymorphism	medium	neutral
Goes 2019	original paper	88064	1	216219811	A	C	NA	NA	USH2A	ENSG00000042781	missense_variant	32/73	c.6287T>G	p.Leu2096Arg	14.53	1.08053e-35	.	3.98111e-06	.	NA	NA	damaging	benign	benign	neutral	polymorphism	low	neutral
Our Study	Discovery	479	1	225705116	G	T	NA	0.992578	ENAH	ENSG00000154380	missense_variant	7/15	c.1436C>A	p.Ser479Tyr	19.64	0.990135	.	.	.	no	denovo	.	.	.	neutral	disease_causing	.	.
Goes 2019	original paper	78960	1	235318195	CCTT	C	NA	NA	RBM34	ENSG00000188739	conservative_inframe_deletion&splice_region_variant	4/11	c.595_597delAAG	p.Lys199del	20.2	1.42243e-06	2.91591e-05	3.2128e-05	.	NA	NA	.	.	.	.	.	.	.
Fromer 2014	Unified&Discovery	2186	1	236212203	G	A	0.992842	0.99671	NID1	ENSG00000116962	synonymous_variant	2/20	c.312C>T	p.Val104Val	0.183	0.000426305	5.30453e-05	5.58583e-05	.	NA	NA	.	.	.	.	.	.	.
Our Study	Unified&Discovery	420	2	7030430	T	C	0.918044	0.889216	RSAD2	ENSG00000134321	missense_variant	4/6	c.862T>C	p.Cys288Arg	28.6	2.06874e-11	.	.	.	no	denovo	damaging	probably damaging	possibly damaging	deleterious	disease_causing	medium	damaging
Goes 2019	original paper	88974	2	10223938	A	G	NA	NA	AC104794.4	ENSG00000233502	missense_variant	1/3	c.29A>G	p.His10Arg	1.791	NA	.	6.70116e-06	.	NA	NA	.	.	.	.	.	.	.
Our Study	Unified&Discovery	434	2	20173334	G	A	0.984824	0.989132	WDR35	ENSG00000118965	missense_variant	8/28	c.872C>T	p.Pro291Leu	24.3	9.44528e-16	1.92197e-05	1.9884e-05	.	no	NA	damaging	probably damaging	possibly damaging	deleterious	disease_causing	medium	damaging
Our Study	Unified&Discovery	313	2	25964974	T	C	0.992755	0.995876	ASXL2	ENSG00000143970	missense_variant	13/13	c.4232A>G	p.Lys1411Arg	26.9	0.978734	.	.	.	no	denovo	damaging	probably damaging	possibly damaging	deleterious	disease_causing	medium	neutral
Fromer 2014	Unified&Discovery	5102	2	37292947	C	G	0.993797	0.997564	HEATR5B	ENSG00000008869	synonymous_variant	9/36	c.1284G>C	p.Val428Val	9.568	7.6907e-07	.	.	.	NA	NA	.	.	.	.	.	.	.
Our Study	Unified&Discovery	436	2	39193246	G	A	0.984428	0.991568	ARHGEF33	ENSG00000214694	missense_variant	15/16	c.2443G>A	p.Gly815Arg	25.9	NA	.	.	.	no	NA	damaging	.	.	.	disease_causing	low	neutral
Our Study	Unified&Discovery	456	2	39485529	C	T	0.979316	0.983313	MAP4K3	ENSG00000011566	synonymous_variant	31/34	c.2430G>A	p.Leu810Leu	8.836	0.953216	.	.	.	no	NA	.	.	.	.	.	.	.
Goes 2019	original paper	98545	2	42275589	C	G	NA	NA	PKDCC	ENSG00000162878	missense_variant	1/7	c.250C>G	p.Arg84Gly	17.19	0.00132011	.	.	.	NA	NA	tolerated	benign	benign	.	polymorphism	neutral	neutral
Our Study	Unified&Discovery	457	2	48018132	G	C	0.935319	0.949163	MSH6	ENSG00000116062	synonymous_variant	2/10	c.327G>C	p.Leu109Leu	18.97	NA	.	.	.	no	NA	.	.	.	.	.	.	.
Goes 2019	original paper	88023	2	54876139	C	T	NA	NA	SPTBN1	ENSG00000115306	missense_variant	25/36	c.5014C>T	p.Arg1672Trp	32	1	1.46062e-05	1.61447e-05	.	NA	NA	damaging	probably damaging	probably damaging	deleterious	disease_causing	medium	damaging
Our Study	Unified&Discovery	215	2	55544865	C	T	0.970214	0.980437	CCDC88A	ENSG00000115355	missense_variant	20/33	c.3437G>A	p.Arg1146Gln	20.5	1	.	.	.	no	denovo	tolerated	benign	benign	unknown	disease_causing	low	neutral
Our Study	Unified&Discovery	114	2	74072009	A	G	0.998428	0.999764	STAMBP	ENSG00000124356	synonymous_variant	3/10	c.273A>G	p.Thr91Thr	6.221	0.000767739	4.81668e-06	3.98626e-06	.	no	NA	.	.	.	.	.	.	.
Our Study	Unified	409	2	79253852	G	A	0.973148	NA	REG3G	ENSG00000143954	synonymous_variant	3/6	c.90G>A	p.Gln30Gln	0.462	1.39292e-05	0.000110808	0.000111866	.	no	NA	.	.	.	.	.	.	.
Fromer 2014	Unified	2214	2	97493918	C	A	0.965957	NA	CNNM3	ENSG00000168763	missense_variant	5/8	c.1772C>A	p.Thr591Asn	22.6	NA	.	.	.	NA	NA	damaging	benign	benign	deleterious	disease_causing	medium	neutral
Our Study	Unified&Discovery	455	2	100015226	A	G	0.947526	0.94558	EIF5B	ENSG00000158417	missense_variant	23/24	c.3409A>G	p.Ile1137Val	19.89	0.610417	.	.	.	no	denovo	tolerated	benign	benign	.	disease_causing	neutral	neutral
Our Study	Unified&Discovery	484	2	120005267	G	A	0.994947	0.99871	STEAP3	ENSG00000115107	missense_variant	4/6	c.535G>A	p.Gly179Ser	8.517	1.82522e-06	0.00231747	0.00190174	.	no	denovo	tolerated	benign	benign	neutral	polymorphism	neutral	neutral
Our Study	Unified&Discovery	455	2	133541426	C	T	0.944882	0.956658	NCKAP5	ENSG00000176771	synonymous_variant	12/18	c.2958G>A	p.Pro986Pro	0.217	0.993967	1.36012e-05	2.19792e-05	.	no	denovo	.	.	.	.	.	.	.
Our Study	Unified&Discovery	311	2	136590721	G	A	0.909349	0.922129	LCT	ENSG00000115850	missense_variant	2/17	c.680C>T	p.Pro227Leu	12.15	0.0546596	9.60919e-06	7.95254e-06	.	no	denovo	tolerated	benign	benign	neutral	polymorphism	neutral	neutral
Goes 2019	original paper	88912	2	152311566	C	T	NA	NA	RIF1	ENSG00000080345	synonymous_variant	21/35	c.2502C>T	p.Ile834Ile	11.33	1	.	3.97905e-06	.	NA	NA	.	.	.	.	.	.	.
Our Study	Unified&Discovery	482	2	170668190	G	T	0.922586	0.957689	SSB	ENSG00000138385	missense_variant	12/12	c.1151G>T	p.Arg384Ile	26	0.782587	.	.	.	no	NA	damaging	probably damaging	probably damaging	deleterious	disease_causing	medium	damaging
Our Study	Unified&Discovery	428	2	175346398	G	A	0.993635	0.997082	GPR155	ENSG00000163328	missense_variant	3/17	c.287C>T	p.Ser96Phe	26.2	5.11726e-09	.	.	.	no	NA	damaging	possibly damaging	possibly damaging	neutral	disease_causing	medium	damaging
Goes 2019	original paper	78439	2	191827664	C	T	NA	NA	GLS	ENSG00000115419	synonymous_variant	18/18	c.1962C>T	p.Asn654Asn	13.79	0.998028	4.86471e-06	8.05951e-06	.	NA	NA	tolerated	.	.	.	disease_causing	.	neutral
Our Study	Unified&Discovery	134	2	197707468	A	C	0.989137	0.988534	PGAP1	ENSG00000197121	synonymous_variant	26/27	c.2607T>G	p.Thr869Thr	10.32	0.239415	.	.	.	no	denovo	.	.	.	.	.	.	.
Fromer 2014	Discovery	1538	2	220422587	C	T	NA	0.94984	OBSL1	ENSG00000124006	missense_variant	11/21	c.3748G>A	p.Ala1250Thr	10.97	6.13359e-13	.	.	.	NA	NA	tolerated	benign	benign	.	polymorphism	low	neutral
Our Study	Unified&Discovery	220	2	223536557	C	A	0.991281	0.996703	MOGAT1	ENSG00000124003	missense_variant	1/6	c.53C>A	p.Thr18Lys	24.3	1.02263e-05	.	.	.	no	denovo	damaging	probably damaging	possibly damaging	deleterious	disease_causing	high	damaging
Our Study	Unified&Discovery	209	2	225662602	A	G	0.947424	0.960141	DOCK10	ENSG00000135905	missense_variant	42/56	c.4591T>C	p.Ser1531Pro	29.9	0.547409	.	.	.	no	denovo	damaging	probably damaging	probably damaging	deleterious	disease_causing	medium	damaging
Our Study	Discovery	209	2	225662607	T	C	NA	0.956544	DOCK10	ENSG00000135905	missense_variant	42/56	c.4586A>G	p.Asn1529Ser	21.9	0.547409	4.36927e-05	4.01587e-05	.	no	denovo	damaging	benign	benign	deleterious	disease_causing	low	neutral
Goes 2019	original paper	98833	2	241569410	C	T	NA	NA	GPR35	ENSG00000178623	missense_variant	6/6	c.134C>T	p.Thr45Ile	8.62	0.00308265	.	3.98995e-06	.	NA	NA	damaging	benign	benign	.	polymorphism	neutral	neutral
Our Study	Unified	424	2	242794416	C	T	0.950858	NA	PDCD1	ENSG00000188389	missense_variant	3/5	c.526G>A	p.Gly176Ser	8.291	0.0740581	3.00442e-05	2.50939e-05	.	no	NA	tolerated	benign	benign	neutral	polymorphism	neutral	neutral
Goes 2019	original paper	98651	3	8794906	C	T	NA	NA	OXTR	ENSG00000180914	synonymous_variant	4/4	c.927G>A	p.Ser309Ser	4.483	0.000390973	9.62872e-06	1.19688e-05	.	NA	NA	.	.	.	.	.	.	.
Fromer 2014	Discovery	3262	3	9881966	C	T	NA	0.990896	RPUSD3	ENSG00000156990	missense_variant	7/9	c.626G>A	p.Arg209Gln	24.4	0.000187623	2.40251e-05	1.98828e-05	.	NA	NA	damaging	probably damaging	possibly damaging	neutral	disease_causing	medium	neutral
Goes 2019	original paper	78552	3	10401679	CA	C	NA	NA	ATP2B2	ENSG00000157087	frameshift_variant	12/22	c.1787delT	p.Leu596fs	35	0.999716	.	3.97735e-06	.	NA	NA	.	.	.	.	.	.	.
Goes 2019	original paper	78552	3	10401741	A	T	NA	NA	ATP2B2	ENSG00000157087	missense_variant	12/22	c.1726T>A	p.Phe576Ile	26.7	0.999716	.	3.98905e-06	.	NA	NA	damaging	possibly damaging	possibly damaging	deleterious	disease_causing	low	damaging
Fromer 2014	Unified&Discovery	3280	3	14239557	A	G	0.924812	0.949181	LSM3	ENSG00000170860	missense_variant	4/4	c.250A>G	p.Met84Val	23.4	1.78184e-05	4.82104e-06	3.99364e-06	.	NA	NA	damaging	benign	benign	deleterious	disease_causing	medium	damaging
Goes 2019	original paper	88181	3	31871575	C	T	NA	NA	OSBPL10	ENSG00000144645	missense_variant	4/12	c.686G>A	p.Arg229Lys	22.6	0.00159245	.	3.97985e-06	.	NA	NA	tolerated	benign	benign	deleterious	disease_causing	low	neutral
Our Study	Unified&Discovery	459	3	33216542	G	A	0.984895	0.994335	SUSD5	ENSG00000173705	missense_variant	4/5	c.434C>T	p.Ser145Leu	27	2.14432e-07	1.45593e-05	1.20468e-05	0.0003	no	NA	damaging	probably damaging	possibly damaging	deleterious	disease_causing	low	damaging
Fromer 2014	Unified&Discovery	4288	3	42907089	T	C	0.967478	0.973573	ACKR2	ENSG00000144648	synonymous_variant	2/2	c.1095T>C	p.Leu365Leu	6.695	0.000307145	.	.	.	NA	NA	.	.	.	.	.	.	.
Fromer 2014	Discovery	3156	3	48719561	GGTGGGATCTGGGAAGATGGAA	G	NA	0.998573	NCKIPSD	ENSG00000213672	disruptive_inframe_deletion	4/13	c.494_514delTTCCATCTTCCCAGATCCCAC	p.Leu165_Pro171del	20.8	0.0167969	0.000254109	0.000267395	0.0001	NA	NA	.	.	.	.	.	.	.
Fromer 2014	Discovery	1175	3	62860487	CCGCCGCTGCTCG	C	NA	0.884942	CADPS	ENSG00000163618	disruptive_inframe_deletion	1/30	c.206_217delCGAGCAGCGGCG	p.Ala69_Gly72del	20.4	0.840708	.	.	.	NA	NA	.	.	.	.	.	.	.
Goes 2019	original paper	78245	3	115395163	A	G	NA	NA	GAP43	ENSG00000172020	missense_variant	3/4	c.442A>G	p.Lys148Glu	22.6	0.011194	.	3.99119e-06	.	NA	NA	damaging	benign	benign	deleterious	disease_causing	medium	neutral
Our Study	Unified&Discovery	484	3	122287807	C	A	0.971174	0.970288	DTX3L	ENSG00000163840	missense_variant	3/5	c.871C>A	p.Arg291Ser	12.7	7.49668e-05	.	.	.	no	NA	tolerated	benign	benign	neutral	polymorphism	low	neutral
Goes 2019	original paper	88691	3	122591444	G	A	NA	NA	DIRC2	ENSG00000138463	missense_variant&splice_region_variant	8/9	c.1321G>A	p.Glu441Lys	25.7	2.2287e-05	.	4.40304e-06	.	NA	NA	tolerated	.	.	deleterious	disease_causing	.	neutral
Fromer 2014	Unified&Discovery	1026	3	126741090	A	T	0.982932	0.99036	PLXNA1	ENSG00000114554	missense_variant	21/31	c.4201A>T	p.Met1401Leu	17.66	0.999986	.	.	.	NA	NA	tolerated	benign	benign	deleterious	disease_causing	neutral	neutral
Goes 2019	original paper	98257	3	127774596	T	A	NA	NA	SEC61A1	ENSG00000058262	splice_donor_variant&intron_variant	4/11	c.238+2T>A	.	32	0.991449	.	3.97722e-06	.	NA	NA	.	.	.	.	disease_causing	.	.
Goes 2019	original paper	88582	3	140167534	CA	C	NA	NA	CLSTN2	ENSG00000158258	frameshift_variant	6/17	c.965delA	p.Lys322fs	34	0.000470057	.	.	.	NA	NA	.	.	.	.	.	.	.
Our Study	Unified&Discovery	427	3	164783066	C	T	0.945965	0.954727	SI	ENSG00000090402	missense_variant	7/48	c.790G>A	p.Asp264Asn	32	3.72138e-19	.	.	.	no	denovo	damaging	probably damaging	probably damaging	deleterious	disease_causing	high	damaging
Fromer 2014	Unified&Discovery	2065	3	184295448	C	T	0.994599	0.998348	EPHB3	ENSG00000182580	splice_region_variant&synonymous_variant	7/16	c.1482C>T	p.Ser494Ser	15.42	0.974438	0.000161577	0.000154375	.	NA	NA	.	.	.	.	.	.	.
Our Study	Unified&Discovery	430	3	196664445	C	T	0.983576	0.988787	NCBP2	ENSG00000114503	structural_interaction_variant	3/4	c.335G>A	.	24.4	0.233677	4.80561e-06	3.97712e-06	.	no	denovo	tolerated	possibly damaging	benign	deleterious	disease_causing	medium	damaging
Goes 2019	original paper	88691	3	197241218	G	T	NA	NA	BDH1	ENSG00000161267	missense_variant	6/7	c.479C>A	p.Thr160Asn	23	0.000242278	.	3.98257e-06	.	NA	NA	tolerated	possibly damaging	benign	deleterious	disease_causing	N;N;N;.;.;.;.	neutral
Our Study	Unified&Discovery	115	3	197497100	G	A	0.992858	0.997145	FYTTD1	ENSG00000122068	missense_variant	4/9	c.482G>A	p.Ser161Asn	17.96	0.758133	.	.	.	no	denovo	tolerated	benign	benign	neutral	polymorphism	neutral	neutral
Our Study	Unified&Discovery	105	4	3251006	C	T	0.994793	0.998695	MSANTD1	ENSG00000188981	synonymous_variant	1/4	c.57C>T	p.Gly19Gly	4.056	0.716653	0.000305326	0.000329826	.	no	NA	.	.	.	.	.	.	.
Goes 2019	original paper	78441	4	5696112	AG	A	NA	NA	EVC2	ENSG00000173040	frameshift_variant	3/22	c.399delC	p.Trp134fs	6.926	2.60942e-16	.	3.97665e-06	.	NA	NA	.	.	.	.	.	.	.
Goes 2019	original paper	98965	4	8607740	G	A	NA	NA	CPZ	ENSG00000109625	missense_variant	5/11	c.734G>A	p.Gly245Asp	24.9	1.09223e-20	.	3.98187e-06	.	NA	NA	damaging	probably damaging	probably damaging	unknown	disease_causing	high	damaging
Our Study	Unified&Discovery	317	4	56726636	G	C	0.993485	0.998334	EXOC1	ENSG00000090989	missense_variant	3/19	c.184G>C	p.Asp62His	27.7	0.813099	.	.	.	no	denovo	damaging	probably damaging	probably damaging	deleterious	disease_causing	low	neutral
Our Study	Unified&Discovery	135	4	68688179	C	T	0.993855	0.997582	TMPRSS11D	ENSG00000153802	missense_variant	10/10	c.1133G>A	p.Arg378Gln	24.8	0.520247	2.90974e-05	2.40597e-05	.	no	denovo	damaging	probably damaging	probably damaging	deleterious	polymorphism	neutral	damaging
Our Study	Unified&Discovery	425	4	75937923	C	T	0.993449	0.997914	PARM1	ENSG00000169116	missense_variant	2/4	c.332C>T	p.Ser111Leu	19.86	0.00491357	.	.	.	no	NA	damaging	benign	benign	neutral	disease_causing	low	damaging
Our Study	Unified&Discovery	482	4	77283431	A	C	0.981135	0.989651	CCDC158	ENSG00000163749	missense_variant	12/24	c.1868T>G	p.Leu623Arg	25.4	4.60518e-11	.	.	.	no	NA	tolerated	probably damaging	probably damaging	neutral	disease_causing	neutral	neutral
Fromer 2014	Unified&Discovery	1065	4	81791201	A	C	0.938845	0.963277	C4orf22	ENSG00000197826	missense_variant	5/7	c.439A>C	p.Ile147Leu	24.2	0.00041202	.	.	.	NA	NA	damaging	probably damaging	probably damaging	deleterious	disease_causing	.	neutral
Goes 2019	original paper	88288	4	89034567	ATCT	A	NA	NA	ABCG2	ENSG00000118777	disruptive_inframe_deletion	9/16	c.1079_1081delAGA	p.Lys360del	11.63	1.245e-17	8.18575e-05	0.000107665	.	NA	NA	.	.	.	.	.	.	.
Goes 2019	original paper	98832	4	120190846	CTAAGT	C	NA	NA	USP53	ENSG00000145390	frameshift_variant	15/19	c.1295_1299delTAAGT	p.Leu432fs	33	0.000301918	.	.	.	NA	NA	.	.	.	.	.	.	.
Our Study	Unified&Discovery	410	4	122250470	T	C	0.983824	0.98838	QRFPR	ENSG00000186867	splice_region_variant&stop_retained_variant	6/6	c.1295A>G	p.Ter432Ter	10.06	5.21262e-13	.	.	.	no	NA	.	.	.	.	.	.	.
Fromer 2014	Unified&Discovery	3018	4	126240143	A	T	0.988919	0.995448	FAT4	ENSG00000196159	missense_variant	1/17	c.2577A>T	p.Gln859His	17.16	1	.	.	.	NA	NA	tolerated	probably damaging	probably damaging	unknown	disease_causing	low	damaging
Goes 2019	original paper	88691	4	148550778	G	A	NA	NA	TMEM184C	ENSG00000164168	missense_variant	6/10	c.601G>A	p.Glu201Lys	27.9	0.0512767	1.55044e-05	1.70635e-05	0.0001	NA	NA	damaging	probably damaging	possibly damaging	deleterious	disease_causing	medium	damaging
Goes 2019	original paper	98545	4	160252866	C	T	NA	NA	RAPGEF2	ENSG00000109756	stop_gained	9/24	c.1177C>T	p.Arg393*	36	0.999999	.	4.00821e-06	.	NA	NA	.	.	.	deleterious	disease_causing_automatic	.	.
Fromer 2014	Unified&Discovery	5101	4	169911381	C	T	0.996662	0.998905	CBR4	ENSG00000145439	missense_variant	5/5	c.634G>A	p.Ala212Thr	23.2	4.24313e-05	.	.	.	NA	NA	tolerated	possibly damaging	possibly damaging	deleterious	disease_causing	neutral	neutral
Fromer 2014	Discovery	2232	4	187003495	G	A	NA	0.851921	TLR3	ENSG00000164342	missense_variant	4/5	c.655G>A	p.Ala219Thr	14.49	0.0185617	2.88917e-05	2.78944e-05	.	NA	NA	tolerated	benign	benign	neutral	disease_causing	neutral	neutral
Our Study	Unified&Discovery	127	4	187177191	C	T	0.991848	0.996136	KLKB1	ENSG00000164344	missense_variant	13/15	c.1676C>T	p.Thr559Ile	14.13	6.78833e-11	.	.	.	no	denovo	tolerated	.	.	neutral	polymorphism	.	neutral
Fromer 2014	Unified	1531	5	1466865	G	A	0.987435	NA	LPCAT1	ENSG00000153395	splice_region_variant&synonymous_variant	13/14	c.1419C>T	p.Phe473Phe	1.878	0.668392	1.94079e-05	2.00639e-05	.	NA	NA	.	.	.	.	.	.	.
Our Study	Unified&Discovery	301	5	16704730	G	A	0.990049	0.992394	MYO10	ENSG00000145555	missense_variant	22/41	c.2234C>T	p.Ala745Val	23	0.484506	4.85508e-06	4.01342e-06	.	no	denovo	tolerated	probably damaging	possibly damaging	.	disease_causing	low	neutral
Our Study	Unified&Discovery	203	5	36955688	A	G	0.99123	0.996957	NIPBL	ENSG00000164190	missense_variant	3/47	c.179A>G	p.Asn60Ser	14.31	1	0.00014897	0.00012733	.	no	denovo	tolerated	benign	benign	neutral	polymorphism	low	neutral
Fromer 2014	Unified	1328	5	68660837	G	A	0.955995	NA	TAF9	ENSG00000085231	missense_variant	3/3	c.728C>T	p.Ala243Val	18.47	0.000395448	4.80931e-06	3.98121e-06	.	NA	NA	tolerated	possibly damaging	benign	deleterious	disease_causing	low	neutral
Our Study	Unified&Discovery	455	5	71756697	C	T	0.962145	0.966073	ZNF366	ENSG00000178175	synonymous_variant	2/5	c.627G>A	p.Pro209Pro	5.293	0.402602	.	.	.	no	NA	.	.	.	.	.	.	.
Goes 2019	original paper	88288	5	99993522	C	T	NA	NA	CTC-293G12.1	ENSG00000250806	splice_donor_variant&intron_variant	1/2	n.152+1G>A	.	10.89	NA	.	.	.	NA	NA	.	.	.	.	.	.	.
Our Study	Unified&Discovery	401	5	140021555	G	A	0.987579	0.995132	TMCO6	ENSG00000113119	missense_variant	4/12	c.415G>A	p.Glu139Lys	20.5	2.23957e-05	1.45495e-05	1.20613e-05	.	no	NA	tolerated	possibly damaging	benign	unknown	disease_causing	low	neutral
Our Study	Unified&Discovery	410	5	140554654	C	G	0.975335	0.98112	PCDHB7	ENSG00000113212	missense_variant	1/1	c.2238C>G	p.Ser746Arg	24.3	6.29646e-14	.	.	0.0001	no	denovo	damaging	possibly damaging	possibly damaging	.	polymorphism	medium	damaging
Fromer 2014	Unified&Discovery	3331	5	149681859	G	A	0.990449	0.995124	ARSI	ENSG00000183876	synonymous_variant	1/2	c.78C>T	p.Ser26Ser	16.32	3.8824e-08	.	.	.	NA	NA	.	.	.	.	.	.	.
Goes 2019	original paper	88372	5	150029719	G	A	NA	NA	SYNPO	ENSG00000171992	missense_variant	3/3	c.2614G>A	p.Gly872Ser	20.6	0.969532	1.45007e-05	1.59939e-05	.	NA	NA	tolerated	benign	benign	neutral	polymorphism	low	neutral
Goes 2019	original paper	98172	5	150925267	C	T	NA	NA	FAT2	ENSG00000086570	synonymous_variant	9/23	c.5421G>A	p.Pro1807Pro	2.836	6.99764e-08	0.000264861	0.000239402	.	NA	NA	.	.	.	.	.	.	.
Fromer 2014	Unified&Discovery	3331	5	171517356	A	G	0.925213	0.924177	STK10	ENSG00000072786	missense_variant	10/19	c.1565T>C	p.Leu522Pro	22.4	1.97232e-07	.	.	.	NA	NA	damaging	probably damaging	possibly damaging	neutral	disease_causing	low	neutral
Fromer 2014	Unified&Discovery	2227	5	171780984	C	T	0.943076	0.945798	SH3PXD2B	ENSG00000174705	synonymous_variant	9/13	c.693G>A	p.Pro231Pro	7.093	0.175562	0.00018259	0.000202846	0.0001	NA	NA	.	.	.	.	.	.	.
Our Study	Discovery	120	5	179134160	C	T	NA	0.899159	CANX	ENSG00000127022	synonymous_variant	4/15	c.378C>T	p.Asp126Asp	11.06	0.935244	4.80561e-05	4.37484e-05	.	yes	denovo	.	.	.	.	.	.	.
Our Study	Unified&Discovery	213	6	7182273	C	G	0.990438	0.998015	RREB1	ENSG00000124782	synonymous_variant	4/13	c.129C>G	p.Pro43Pro	10.22	0.999916	.	.	.	no	denovo	.	.	.	.	.	.	.
Our Study	Unified&Discovery	405	6	19838853	C	T	0.994444	0.998071	ID4	ENSG00000172201	synonymous_variant	2/3	c.480C>T	p.Cys160Cys	22.7	0.153085	4.82509e-06	3.99616e-06	.	no	NA	.	.	.	.	.	.	.
Goes 2019	original paper	88830	6	26452007	C	T	NA	NA	BTN3A3	ENSG00000111801	missense_variant	11/11	c.1123C>T	p.Pro375Ser	22.3	1.57642e-09	.	3.9764e-06	.	NA	NA	damaging	probably damaging	probably damaging	.	disease_causing	medium	damaging
Goes 2019	original paper	88590	6	27278463	G	C	NA	NA	POM121L2	ENSG00000158553	missense_variant	1/1	c.1487C>G	p.Pro496Arg	8.185	NA	.	6.35768e-06	.	NA	NA	damaging	.	.	unknown	polymorphism	low	damaging
Goes 2019	original paper	98868	6	31696431	A	T	NA	NA	DDAH2	ENSG00000213722	missense_variant	3/7	c.389T>A	p.Leu130His	27.9	0.802352	.	4.05775e-06	.	NA	NA	damaging	probably damaging	probably damaging	deleterious	disease_causing	medium	damaging
Goes 2019	original paper	78007	6	43096899	A	G	NA	NA	PTK7	ENSG00000112655	synonymous_variant	2/20	c.288A>G	p.Ala96Ala	8.244	0.984658	.	3.9813e-06	.	NA	NA	.	.	.	.	.	.	.
Fromer 2014	Unified	2012	6	43251065	G	A	0.908289	NA	TTBK1	ENSG00000146216	missense_variant	14/15	c.2587G>A	p.Ala863Thr	25.5	0.998544	.	.	.	NA	NA	damaging	possibly damaging	possibly damaging	neutral	disease_causing	medium	neutral
Fromer 2014	Unified&Discovery	1311	6	46719692	T	C	0.994558	0.997442	ANKRD66	ENSG00000230062	synonymous_variant	3/5	c.172T>C	p.Leu58Leu	1.255	NA	1.76785e-05	1.44225e-05	.	NA	NA	.	.	.	.	.	.	.
Goes 2019	original paper	88850	6	51875151	C	T	NA	NA	PKHD1	ENSG00000170927	missense_variant	35/67	c.5707G>A	p.Val1903Ile	22.9	1.00529e-19	2.40371e-05	2.786e-05	.	NA	NA	tolerated	possibly damaging	benign	deleterious	polymorphism	neutral	neutral
Our Study	Unified&Discovery	324	6	64401764	A	C	0.992875	0.996738	PHF3	ENSG00000118482	missense_variant	5/16	c.2327A>C	p.Lys776Thr	25.8	0.999877	.	.	.	no	denovo	damaging	probably damaging	probably damaging	deleterious	disease_causing	medium	damaging
Our Study	Discovery	415	6	90463231	C	T	NA	0.979985	MDN1	ENSG00000112159	splice_region_variant&synonymous_variant	22/102	c.3075G>A	p.Gln1025Gln	14.96	1	.	3.98419e-06	.	no	denovo	.	.	.	.	.	.	.
Our Study	Unified&Discovery	472	6	106552976	T	C	0.987864	0.989679	PRDM1	ENSG00000057657	missense_variant	5/7	c.941T>C	p.Leu314Pro	24	0.968392	.	.	.	no	NA	damaging	benign	benign	neutral	disease_causing	medium	neutral
Goes 2019	original paper	88551	6	117013275	C	T	NA	NA	KPNA5	ENSG00000196911	missense_variant	3/15	c.196C>T	p.Pro66Ser	23.3	0.000554189	4.81413e-06	7.97067e-06	.	NA	NA	tolerated	.	.	deleterious	disease_causing	.	neutral
Our Study	Unified&Discovery	482	6	129649450	C	T	0.970854	0.984727	LAMA2	ENSG00000196569	missense_variant	29/65	c.4204C>T	p.Arg1402Cys	24.8	5.67354e-21	4.80492e-06	3.97877e-06	.	no	NA	damaging	probably damaging	possibly damaging	neutral	polymorphism	medium	damaging
Goes 2019	original paper	98965	6	149700146	C	T	NA	NA	TAB2	ENSG00000055208	synonymous_variant	2/6	c.1095C>T	p.Pro365Pro	10.74	0.999491	.	3.97668e-06	.	NA	NA	.	.	.	.	.	.	.
Our Study	Unified&Discovery	321	6	151669922	C	T	0.988381	0.993815	AKAP12	ENSG00000131016	synonymous_variant	3/4	c.396C>T	p.His132His	0.011	0.876881	2.88309e-05	2.3862e-05	.	no	denovo	.	.	.	.	.	.	.
Our Study	Discovery	112	6	157099402	CCAGCAGCAGCAGCAGCAGCAGCAACAG	C	NA	0.957722	ARID1B	ENSG00000049618	disruptive_inframe_deletion	1/20	c.360_386delGCAACAGCAGCAGCAGCAGCAGCAGCA	p.Gln121_Gln129del	20.7	0.999654	.	.	0.0003	no	denovo (by MiSeq)	.	.	.	.	.	.	.
Our Study	Unified&Discovery	483	7	905680	G	A	0.970882	0.952485	SUN1	ENSG00000164828	synonymous_variant	22/25	c.2523G>A	p.Ser841Ser	1.443	0.894423	2.42431e-05	2.00365e-05	.	no	NA	.	.	.	.	.	.	.
Goes 2019	original paper	98208	7	1515605	A	C	NA	NA	INTS1	ENSG00000164880	synonymous_variant	40/49	c.6093T>G	p.Ala2031Ala	4.512	0.135493	.	7.14919e-06	.	NA	NA	.	.	.	.	.	.	.
Fromer 2014	Unified&Discovery	3219	7	2752420	G	A	0.992819	0.996216	AMZ1	ENSG00000174945	missense_variant	7/7	c.1405G>A	p.Asp469Asn	15.41	2.18133e-17	.	.	.	NA	NA	tolerated	benign	benign	neutral	disease_causing	low	neutral
Fromer 2014	Unified	3376	7	5352158	C	T	0.93045	NA	TNRC18	ENSG00000182095	stop_gained	27/30	c.8364G>A	p.Trp2788*	45	0.99988	.	.	.	NA	NA	.	.	.	.	disease_causing_automatic	.	.
Fromer 2014	Unified&Discovery	3213	7	5415815	G	A	0.969695	0.982767	TNRC18	ENSG00000182095	synonymous_variant	9/30	c.2649C>T	p.Pro883Pro	0.341	0.99988	0.000269683	0.000275813	.	NA	NA	.	.	.	.	.	.	.
Goes 2019	original paper	78233	7	6180547	A	G	NA	NA	USP42	ENSG00000106346	missense_variant&splice_region_variant	7/18	c.727A>G	p.Lys243Glu	27.5	0.996561	.	4.47231e-06	.	NA	NA	damaging	probably damaging	probably damaging	deleterious	disease_causing	low	damaging
Goes 2019	original paper	88023	7	6715305	T	A	NA	NA	AC073343.1	ENSG00000198580	missense_variant	8/10	c.652T>A	p.Cys218Ser	15.98	NA	.	7.72798e-06	.	NA	NA	.	.	.	.	.	.	.
Our Study	Unified&Discovery	314	7	22162029	C	T	0.959889	0.934425	RAPGEF5	ENSG00000136237	missense_variant	26/26	c.2188G>A	p.Val730Met	16.18	0.999756	.	.	.	no	NA	damaging	benign	benign	unknown	polymorphism	low	neutral
Goes 2019	original paper	98257	7	31139756	A	G	NA	NA	ADCYAP1R1	ENSG00000078549	synonymous_variant	14/17	c.1146A>G	p.Lys382Lys	13	0.00310456	.	6.70322e-06	.	NA	NA	.	.	.	.	.	.	.
Our Study	Discovery	205	7	42017240	C	T	NA	0.988663	GLI3	ENSG00000106571	missense_variant	12/15	c.1729G>A	p.Val577Ile	24.3	0.99998	.	1.19295e-05	.	no	denovo	damaging	probably damaging	benign	deleterious	disease_causing	low	neutral
Goes 2019	original paper	88500	7	50135805	C	G	NA	NA	C7orf72	ENSG00000164500	missense_variant	1/9	c.124C>G	p.Pro42Ala	24	NA	.	6.36643e-06	.	NA	NA	damaging	probably damaging	probably damaging	.	polymorphism	.	damaging
Our Study	Unified&Discovery	466	7	64863542	C	A	0.984804	0.991199	ZNF92	ENSG00000146757	missense_variant	4/4	c.515C>A	p.Pro172His	4.581	3.17623e-05	.	.	.	no	NA	tolerated	benign	benign	.	polymorphism	medium	damaging
Fromer 2014	Discovery	3121	7	65419353	TTTATTA	T	NA	0.883358	VKORC1L1	ENSG00000196715	conservative_inframe_deletion	2/2	c.508_513delATTATT	p.Ile170_Ile171del	11.78	0.838138	0.00014284	0.000127556	.	NA	NA	.	.	.	.	.	.	.
Goes 2019	original paper	88227	7	81746386	T	C	NA	NA	CACNA2D1	ENSG00000153956	missense_variant	6/39	c.500A>G	p.His167Arg	24.8	0.999993	.	3.98118e-06	.	NA	NA	damaging	probably damaging	probably damaging	deleterious	disease_causing	medium	damaging
Fromer 2014	Unified&Discovery	4270	7	99032734	C	T	0.987451	0.990901	ATP5J2-PTCD1	ENSG00000248919	synonymous_variant	3/9	c.279G>A	p.Ala93Ala	0.055	2.23379e-07	4.95727e-06	4.09095e-06	.	NA	NA	.	.	.	.	.	.	.
Our Study	Unified&Discovery	133	7	99753345	G	A	0.98414	0.991275	C7orf43	ENSG00000146826	synonymous_variant	9/11	c.1344C>T	p.Ser448Ser	15.61	0.201673	3.36678e-05	3.58394e-05	.	no	denovo	.	.	.	.	.	.	.
Fromer 2014	Unified	3247	7	100281685	AGCT	A	0.966945	NA	GIGYF1	ENSG00000146830	disruptive_inframe_deletion	15/24	c.1823_1825delAGC	p.Gln608del	15.15	0.995664	.	.	.	NA	NA	.	.	.	.	.	.	.
Goes 2019	original paper	98666	7	107204390	A	G	NA	NA	COG5	ENSG00000164597	synonymous_variant	1/22	c.45T>C	p.Pro15Pro	12.02	2.4466e-09	.	4.34261e-06	.	NA	NA	.	.	.	.	.	.	.
Goes 2019	original paper	78491	7	107572810	G	A	NA	NA	LAMB1	ENSG00000091136	missense_variant	26/32	c.4273C>T	p.Pro1425Ser	21.4	7.87329e-05	4.807e-06	3.98086e-06	.	NA	NA	tolerated	benign	benign	.	polymorphism	medium	neutral
Fromer 2014	Unified&Discovery	1538	7	111535751	ACTT	A	0.965643	0.956977	DOCK4	ENSG00000128512	conservative_inframe_deletion	15/53	c.1462_1464delAAG	p.Lys488del	22.1	0.999814	.	.	.	NA	NA	.	.	.	.	.	.	.
Fromer 2014	Discovery	3213	7	123302915	CCCT	C	NA	0.971606	LMOD2	ENSG00000170807	disruptive_inframe_deletion	2/3	c.1290_1292delTCC	p.Pro431del	11.85	0.00375069	0.00138154	0.00131475	0.0001	NA	NA	.	.	.	.	.	.	.
Fromer 2014	Unified&Discovery	2360	7	128657077	T	C	0.927043	0.916225	TNPO3	ENSG00000064419	missense_variant	3/23	c.355A>G	p.Met119Val	23.8	0.00139618	.	.	.	NA	NA	damaging	probably damaging	possibly damaging	deleterious	disease_causing	low	damaging
Goes 2019	original paper	98504	7	134618216	G	A	NA	NA	CALD1	ENSG00000122786	synonymous_variant	5/15	c.696G>A	p.Gln232Gln	0.082	0.999538	.	4.03174e-06	.	NA	NA	.	.	.	.	.	.	.
Goes 2019	original paper	98868	7	137257569	G	C	NA	NA	DGKI	ENSG00000157680	missense_variant	18/34	c.1777C>G	p.Leu593Val	26.2	0.704933	.	.	.	NA	NA	damaging	probably damaging	probably damaging	deleterious	disease_causing	low	damaging
Goes 2019	original paper	88640	7	142625203	C	A	NA	NA	TRPV5	ENSG00000127412	missense_variant	7/15	c.889G>T	p.Val297Phe	24.7	2.74838e-08	.	3.97684e-06	.	NA	NA	damaging	.	.	deleterious	disease_causing	.	neutral
Fromer 2014	Unified	2214	7	143013326	GC	G	0.999065	NA	CLCN1	ENSG00000188037	frameshift_variant	1/23	c.22delC	p.Gln8fs	16.29	4.1561e-12	.	.	.	NA	NA	.	.	.	.	.	.	.
Fromer 2014	Unified&Discovery	3019	7	150707820	T	G	0.96051	0.969878	NOS3	ENSG00000164867	missense_variant	22/27	c.2821T>G	p.Ser941Ala	29.2	0.000125035	.	.	.	NA	NA	damaging	probably damaging	probably damaging	deleterious	disease_causing	high	damaging
Our Study	Unified&Discovery	223	7	150935311	C	T	0.981105	0.991004	CHPF2	ENSG00000033100	synonymous_variant	4/4	c.1863C>T	p.Val621Val	15.36	1.46468e-11	.	.	.	no	denovo	.	.	.	.	.	.	.
Our Study	Discovery	215	7	151859861	T	A	NA	0.910346	KMT2C	ENSG00000055609	stop_gained	43/60	c.10801A>T	p.Lys3601*	46	1	.	.	.	yes	denovo	.	.	.	deleterious	disease_causing_automatic	.	.
Goes 2019	original paper	88285	8	618778	C	T	NA	NA	ERICH1	ENSG00000104714	missense_variant	5/6	c.1078G>A	p.Ala360Thr	0.04	5.18273e-11	.	4.0294e-06	0.0001	NA	NA	tolerated	benign	benign	neutral	polymorphism	low	neutral
Our Study	Unified&Discovery	442	8	10480166	GAGAAAGGCGGCC	G	0.952878	0.950199	RP1L1	ENSG00000183638	disruptive_inframe_deletion	2/4	c.534_545delGGCCGCCTTTCT	p.Ala179_Leu182del	16.25	NA	.	.	.	no	denovo	.	.	.	.	.	.	.
Fromer 2014	Unified&Discovery	1401	8	11058086	T	C	0.97335	0.982924	XKR6	ENSG00000171044	missense_variant&splice_region_variant	1/3	c.763A>G	p.Arg255Gly	32	0.99715	.	.	.	NA	NA	damaging	possibly damaging	possibly damaging	unknown	disease_causing	medium	damaging
Goes 2019	original paper	88590	8	11058290	C	T	NA	NA	XKR6	ENSG00000171044	missense_variant	1/3	c.559G>A	p.Asp187Asn	26.8	0.99715	.	4.22158e-06	.	NA	NA	damaging	probably damaging	probably damaging	unknown	disease_causing	medium	damaging
Our Study	Unified&Discovery	107	8	11414287	G	A	0.932258	0.938604	BLK	ENSG00000136573	missense_variant	9/13	c.893G>A	p.Arg298Gln	23.6	0.000142584	1.44164e-05	1.59084e-05	.	no	denovo	tolerated	probably damaging	probably damaging	deleterious	disease_causing	neutral	neutral
Fromer 2014	Unified&Discovery	3088	8	29025041	T	C	0.97954	0.991491	KIF13B	ENSG00000197892	structural_interaction_variant	11/40	c.1007A>G	.	23.6	0.0592353	.	.	.	NA	NA	damaging	probably damaging	possibly damaging	deleterious	disease_causing	low	damaging
Fromer 2014	Unified&Discovery	3091	8	71593552	G	A	0.979451	0.991587	XKR9	ENSG00000221947	missense_variant	3/5	c.259G>A	p.Gly87Arg	26.3	2.09717e-08	.	.	.	NA	NA	damaging	probably damaging	probably damaging	deleterious	disease_causing	medium	damaging
Fromer 2014	Unified&Discovery	3268	8	126030934	C	G	0.984359	0.993146	SQLE	ENSG00000104549	missense_variant	9/11	c.1409C>G	p.Ala470Gly	26.2	0.970265	.	.	.	NA	NA	damaging	probably damaging	probably damaging	deleterious	disease_causing	high	damaging
Goes 2019	original paper	98950	8	133941408	C	T	NA	NA	TG	ENSG00000042832	missense_variant	23/48	c.4787C>T	p.Ser1596Phe	16.38	2.05334e-27	.	3.97747e-06	.	NA	NA	damaging	possibly damaging	benign	neutral	polymorphism	medium	neutral
Our Study	Unified&Discovery	123	8	139164319	T	A	0.970256	0.964315	FAM135B	ENSG00000147724	missense_variant	13/20	c.2399A>T	p.Asp800Val	10.41	0.999994	.	.	.	no	denovo	damaging	benign	benign	neutral	polymorphism	low	neutral
Fromer 2014	Unified	3262	8	144940308	TCTC	T	0.963232	NA	EPPK1	ENSG00000227184	conservative_inframe_deletion	2/2	c.7111_7113delGAG	p.Glu2371del	22.8	4.43879e-21	.	.	.	NA	NA	.	.	.	.	.	.	.
Our Study	Discovery	204	8	144996758	G	A	NA	0.992059	PLEC	ENSG00000178209	missense_variant	31/32	c.7750C>T	p.Arg2584Cys	24.2	0.35543	0.000497474	0.00045158	.	no	denovo	damaging	probably damaging	possibly damaging	unknown	polymorphism	neutral	neutral
Our Study	Unified	201	8	144997780	T	C	0.921333	NA	PLEC	ENSG00000178209	missense_variant	31/32	c.6728A>G	p.Gln2243Arg	12.42	0.35543	1.68322e-05	1.40745e-05	0.0014	no	NA	tolerated	benign	benign	neutral	polymorphism	neutral	neutral
Goes 2019	original paper	88227	9	12821632	C	T	NA	NA	LURAP1L	ENSG00000153714	missense_variant	2/2	c.560C>T	p.Ala187Val	22	0.314943	.	3.97776e-06	.	NA	NA	tolerated	.	.	neutral	disease_causing	.	neutral
Fromer 2014	Unified&Discovery	4209	9	27949137	C	T	0.995055	0.998312	LINGO2	ENSG00000174482	synonymous_variant	4/4	c.1533G>A	p.Ala511Ala	11.63	0.946445	2.88359e-05	2.78494e-05	.	NA	NA	.	.	.	.	.	.	.
Our Study	Unified&Discovery	409	9	34649028	A	G	0.990487	0.994353	GALT	ENSG00000213930	missense_variant	9/11	c.854A>G	p.Lys285Arg	21.7	0.000637377	.	.	.	no	NA	tolerated	benign	benign	unknown	disease_causing	neutral	neutral
Our Study	Unified&Discovery	123	9	35403597	G	A	0.985129	0.994753	UNC13B	ENSG00000198722	splice_donor_variant&intron_variant	40/40	c.4583+1G>A	.	32	2.23791e-05	.	.	.	no	denovo	.	.	.	.	disease_causing	.	.
Our Study	Unified&Discovery	446	9	90266476	G	A	0.911218	0.917774	DAPK1	ENSG00000196730	missense_variant	17/27	c.1661G>A	p.Arg554Gln	25.8	0.9997	4.84811e-06	4.00699e-06	.	yes	NA	damaging	probably damaging	probably damaging	deleterious	disease_causing	low	neutral
Our Study	Unified&Discovery	118	9	104341502	C	T	0.981661	0.989648	GRIN3A	ENSG00000198785	synonymous_variant	7/9	c.2907G>A	p.Leu969Leu	9.884	0.0547896	4.80672e-06	3.97966e-06	.	no	denovo	.	.	.	.	.	.	.
Goes 2019	original paper	88582	9	107457676	G	A	NA	NA	OR13D1	ENSG00000179055	missense_variant	1/1	c.974G>A	p.Arg325Lys	23.5	0.010089	.	.	.	NA	NA	damaging	probably damaging	possibly damaging	deleterious	polymorphism	low	damaging
Fromer 2014	Discovery	3121	9	108246745	A	T	NA	0.912437	FSD1L	ENSG00000106701	missense_variant	7/14	c.548A>T	p.Gln183Leu	22	NA	.	.	.	NA	NA	damaging	benign	benign	unknown	disease_causing	low	damaging
Our Study	Unified&Discovery	219	9	110249694	GC	G	0.998204	0.997745	KLF4	ENSG00000136826	frameshift_variant	3/5	c.980delG	p.Ser327fs	23.9	0.974265	.	.	.	no	denovo	.	.	.	.	.	.	.
Goes 2019	original paper	88949	9	114146812	G	C	NA	NA	KIAA0368	ENSG00000136813	missense_variant	35/51	c.4205C>G	p.Thr1402Ser	23.3	1	.	4.01787e-06	.	NA	NA	damaging	.	.	deleterious	disease_causing	.	neutral
Our Study	Unified&Discovery	484	9	125673223	T	C	0.977951	0.981327	ZBTB6	ENSG00000186130	missense_variant	2/2	c.1129A>G	p.Ser377Gly	22.2	0.7096	.	.	.	no	NA	damaging	possibly damaging	benign	deleterious	disease_causing	low	damaging
Fromer 2014	Unified&Discovery	3088	9	133750294	C	T	0.991543	0.996212	ABL1	ENSG00000097007	structural_interaction_variant	7/11	c.1182C>T	.	12.33	0.999678	.	.	.	NA	NA	.	.	.	.	.	.	.
Goes 2019	original paper	98622	9	135546329	G	A	NA	NA	GTF3C4	ENSG00000125484	missense_variant	1/5	c.344G>A	p.Ser115Asn	22.2	0.56886	.	.	.	NA	NA	damaging	possibly damaging	benign	neutral	polymorphism	neutral	neutral
Goes 2019	original paper	78491	9	135804204	A	T	NA	NA	TSC1	ENSG00000165699	missense_variant	3/23	c.56T>A	p.Leu19Gln	25.1	0.999997	4.80497e-06	3.97842e-06	.	NA	NA	damaging	probably damaging	probably damaging	deleterious	disease_causing	medium	damaging
Our Study	Unified&Discovery	133	9	139264303	C	T	0.986581	0.996419	CARD9	ENSG00000187796	missense_variant	7/13	c.976G>A	p.Glu326Lys	24.6	7.31084e-08	4.8452e-06	4.00609e-06	.	no	NA	damaging	probably damaging	possibly damaging	deleterious	disease_causing	medium	damaging
Fromer 2014	Unified	4057	9	139694564	G	A	0.983974	NA	RP11-216L13.17	ENSG00000272896	synonymous_variant	5/6	c.471G>A	p.Glu157Glu	16.36	NA	4.64209e-05	3.95028e-05	.	NA	NA	.	.	.	.	.	.	.
Our Study	Unified&Discovery	475	9	140417249	G	A	0.987458	0.992439	PNPLA7	ENSG00000130653	missense_variant	9/35	c.808C>T	p.Arg270Trp	23.3	7.44827e-26	3.36691e-05	2.78607e-05	.	no	NA	tolerated	possibly damaging	benign	neutral	disease_causing	medium	damaging
Goes 2019	original paper	78007	10	3178709	A	AAGGCCAGCTATGACGTGTCGGACTC	NA	NA	PFKP	ENSG00000067057	frameshift_variant&stop_gained	22/22	c.2303_2327dupATGACGTGTCGGACTCAGGCCAGCT	p.Glu777fs	34	3.49584e-12	.	3.98896e-06	.	NA	NA	.	.	.	.	.	.	.
Goes 2019	original paper	98666	10	3187874	G	A	NA	NA	PITRM1	ENSG00000107959	stop_gained	21/27	c.2374C>T	p.Gln792*	36	8.96669e-11	.	6.18131e-06	.	NA	NA	.	.	.	neutral	disease_causing_automatic	.	.
Our Study	Unified&Discovery	317	10	5924978	A	G	0.991054	0.995502	ANKRD16	ENSG00000134461	synonymous_variant	5/7	c.840T>C	p.Tyr280Tyr	4.602	1.16866e-06	.	.	.	no	denovo	.	.	.	.	.	.	.
Our Study	Unified&Discovery	121	10	27459678	C	T	0.965305	0.972197	MASTL	ENSG00000120539	missense_variant	8/12	c.1790C>T	p.Ser597Phe	17.79	2.16233e-08	.	.	.	no	denovo	tolerated	benign	benign	neutral	polymorphism	neutral	neutral
Our Study	Unified&Discovery	438	10	60549507	A	C	0.978031	0.992263	BICC1	ENSG00000122870	synonymous_variant	8/21	c.861A>C	p.Thr287Thr	2.44	0.903843	.	.	.	no	denovo	.	.	.	.	.	.	.
Goes 2019	original paper	98330	10	70547904	CAG	C	NA	NA	CCAR1	ENSG00000060339	frameshift_variant	23/25	c.3008_3009delGA	p.Arg1003fs	34	0.999936	.	.	.	NA	NA	.	.	.	.	.	.	.
Our Study	Unified&Discovery	215	10	73494079	C	G	0.965693	0.974454	CDH23	ENSG00000107736	missense_variant	32/69	c.4202C>G	p.Pro1401Arg	27.5	0.090735	.	.	.	no	denovo	.	possibly damaging	possibly damaging	deleterious	disease_causing	low	.
Our Study	Unified&Discovery	458	10	74992811	G	A	0.994426	0.998056	FAM149B1	ENSG00000138286	synonymous_variant	10/14	c.1242G>A	p.Gln414Gln	16.16	NA	.	.	.	no	NA	.	.	.	.	.	.	.
Fromer 2014	Unified&Discovery	1020	10	75006932	G	T	0.941482	0.950868	DNAJC9	ENSG00000213551	missense_variant	1/5	c.16C>A	p.Leu6Ile	23	0.826668	0.000484868	0.000553495	.	NA	NA	tolerated	benign	benign	neutral	disease_causing	low	neutral
Our Study	Unified&Discovery	472	10	97983698	G	C	0.953196	0.960738	BLNK	ENSG00000095585	missense_variant	6/17	c.409C>G	p.Pro137Ala	25.6	0.995041	.	.	.	no	NA	damaging	probably damaging	possibly damaging	neutral	disease_causing	medium	damaging
Fromer 2014	Unified&Discovery	3219	10	116595383	G	A	0.991664	0.996029	FAM160B1	ENSG00000151553	missense_variant	4/17	c.382G>A	p.Val128Met	28.8	0.999955	4.81065e-06	3.98289e-06	.	NA	NA	damaging	probably damaging	probably damaging	deleterious	disease_causing	medium	neutral
Goes 2019	original paper	88287	10	123971094	C	T	NA	NA	TACC2	ENSG00000138162	missense_variant	8/22	c.7154C>T	p.Ser2385Phe	25.1	5.33252e-18	.	3.97804e-06	.	NA	NA	damaging	probably damaging	probably damaging	neutral	disease_causing	medium	damaging
Our Study	Unified&Discovery	419	10	134017399	G	A	0.941003	0.925775	DPYSL4	ENSG00000151640	missense_variant	13/14	c.1595G>A	p.Arg532His	27.7	1.41718e-05	9.65838e-06	1.19986e-05	.	no	denovo	damaging	probably damaging	probably damaging	deleterious	disease_causing	medium	damaging
Our Study	Unified&Discovery	418	11	279872	G	A	0.934172	0.889329	NLRP6	ENSG00000174885	missense_variant&splice_region_variant	3/8	c.349G>A	p.Glu117Lys	22.1	NA	.	.	.	no	denovo	tolerated	possibly damaging	benign	.	polymorphism	.	neutral
Our Study	Unified&Discovery	120	11	397415	G	GCCA	0.960705	0.955634	PKP3	ENSG00000184363	disruptive_inframe_insertion	3/13	c.917_919dupACC	p.His306dup	12.06	0.400715	.	.	.	no	denovo	.	.	.	.	.	.	.
Our Study	Unified&Discovery	123	11	6291989	A	G	0.992238	0.997004	CCKBR	ENSG00000110148	missense_variant	4/4	c.767A>G	p.Asp256Gly	22.2	5.48265e-05	.	.	.	no	denovo	tolerated	possibly damaging	benign	neutral	polymorphism	neutral	neutral
Our Study	Unified&Discovery	111	11	6653775	C	T	0.983362	0.989975	DCHS1	ENSG00000166341	missense_variant	6/21	c.2968G>A	p.Asp990Asn	24	0.99999	.	.	.	no	denovo	damaging	probably damaging	probably damaging	neutral	disease_causing	medium	damaging
Goes 2019	original paper	88903	11	12281414	G	A	NA	NA	MICAL2	ENSG00000133816	missense_variant	26/28	c.3304G>A	p.Ala1102Thr	16.22	0.152188	4.37297e-05	4.8266e-05	.	NA	NA	damaging	probably damaging	possibly damaging	neutral	polymorphism	low	neutral
Goes 2019	original paper	88978	11	12495499	G	A	NA	NA	PARVA	ENSG00000197702	missense_variant	3/13	c.386G>A	p.Arg129His	24.5	0.609981	.	.	.	NA	NA	tolerated	possibly damaging	benign	deleterious	disease_causing	neutral	neutral
Our Study	Unified&Discovery	484	11	19954938	C	T	0.990389	0.994859	NAV2	ENSG00000166833	missense_variant	8/41	c.1217C>T	p.Ala406Val	15.8	0.993167	.	.	.	no	denovo	tolerated	benign	benign	neutral	disease_causing	low	neutral
Our Study	Unified&Discovery	108	11	34186811	C	T	0.982135	0.994057	ABTB2	ENSG00000166016	synonymous_variant	8/17	c.1848G>A	p.Ala616Ala	0.402	0.602705	0.000106351	0.000161168	0.0003	no	NA	.	.	.	.	.	.	.
Fromer 2014	Unified&Discovery	1065	11	45935423	G	T	0.935188	0.936114	PEX16	ENSG00000121680	synonymous_variant	9/11	c.834C>A	p.Thr278Thr	9.944	0.00557103	.	.	.	NA	NA	.	.	.	.	.	.	.
Our Study	Discovery	311	11	47354513	G	A	NA	0.890498	MYBPC3	ENSG00000134571	synonymous_variant	30/34	c.3342C>T	p.Thr1114Thr	0.999	1.58989e-06	4.53519e-05	4.5815e-05	.	yes	denovo	.	.	.	.	.	.	.
Fromer 2014	Unified&Discovery	2110	11	57313454	C	T	0.992884	0.996362	SMTNL1	ENSG00000214872	missense_variant	5/8	c.1072C>T	p.Arg358Trp	25.9	0.000187373	0.000330731	0.000298317	.	NA	NA	damaging	.	.	unknown	disease_causing	low	damaging
Fromer 2014	Unified&Discovery	1065	11	57466850	G	T	0.994525	0.997297	ZDHHC5	ENSG00000156599	stop_gained	11/12	c.1942G>T	p.Glu648*	42	0.999815	.	.	.	NA	NA	.	.	.	neutral	disease_causing	.	.
Goes 2019	original paper	98265	11	57480229	C	T	NA	NA	TMX2-CTNND1	ENSG00000254462	missense_variant	1/4	c.139C>T	p.His47Tyr	7.672	NA	.	3.98004e-06	.	NA	NA	damaging	benign	benign	unknown	polymorphism	low	neutral
Our Study	Unified	311	11	57970920	T	G	0.956186	NA	OR1S2	ENSG00000197887	missense_variant	1/1	c.734A>C	p.Gln245Pro	17.01	0.000961626	.	.	.	no	denovo	tolerated	possibly damaging	benign	neutral	polymorphism	medium	neutral
Goes 2019	original paper	98816	11	62284598	G	A	NA	NA	AHNAK	ENSG00000124942	missense_variant	5/5	c.17291C>T	p.Pro5764Leu	25.4	0.393994	1.45068e-05	1.59994e-05	.	NA	NA	damaging	probably damaging	possibly damaging	.	disease_causing	neutral	damaging
Goes 2019	original paper	88064	11	62984949	C	G	NA	NA	SLC22A25	ENSG00000196600	missense_variant	4/9	c.667G>C	p.Glu223Gln	22.5	1.23728e-12	.	3.99017e-06	.	NA	NA	damaging	probably damaging	probably damaging	unknown	disease_causing	medium	damaging
Fromer 2014	Unified&Discovery	2156	11	64435116	C	T	0.942514	0.96683	NRXN2	ENSG00000110076	synonymous_variant	9/23	c.1404G>A	p.Leu468Leu	11.83	0.999905	.	.	.	NA	NA	.	.	.	.	.	.	.
Our Study	Unified&Discovery	116	11	64621995	AC	A	0.998984	0.998471	EHD1	ENSG00000110047	frameshift_variant	5/5	c.1414delG	p.Val472fs	35	0.970249	.	.	.	no	denovo	.	.	.	.	.	.	.
Our Study	Unified&Discovery	476	11	64888247	G	GTCT	0.955538	0.96141	FAU	ENSG00000149806	conservative_inframe_insertion	5/5	c.305_307dupAGA	p.Lys102dup	21.9	0.755672	.	4.01571e-06	0.0001	no	denovo	.	.	.	.	.	.	.
Fromer 2014	Discovery	3209	11	64898233	C	T	NA	0.957888	SYVN1	ENSG00000162298	missense_variant	11/16	c.1004G>A	p.Arg335His	28.5	0.993174	2.69847e-05	2.21909e-05	0.0003	NA	NA	damaging	probably damaging	probably damaging	deleterious	disease_causing	medium	damaging
Fromer 2014	Discovery	2276	11	65414009	G	A	NA	0.860617	SIPA1	ENSG00000213445	missense_variant	8/16	c.1504G>A	p.Asp502Asn	23.2	0.907585	.	.	.	NA	NA	tolerated	probably damaging	possibly damaging	unknown	polymorphism	neutral	neutral
Our Study	Unified&Discovery	434	11	66291226	C	T	0.98767	0.98508	CTD-3074O7.11	ENSG00000256349	missense_variant	11/17	c.1094C>T	p.Ala365Val	25.4	4.05492e-07	4.84351e-06	4.00506e-06	.	no	NA	damaging	probably damaging	probably damaging	.	disease_causing	medium	damaging
Fromer 2014	Unified&Discovery	2210	11	75152811	C	T	0.996717	0.998861	GDPD5	ENSG00000158555	missense_variant	13/17	c.1205G>A	p.Arg402Gln	16.46	0.501465	6.36406e-05	7.29418e-05	.	NA	NA	tolerated	possibly damaging	benign	neutral	disease_causing	neutral	neutral
Our Study	Unified&Discovery	213	11	75591045	G	A	0.95007	0.990077	UVRAG	ENSG00000198382	stop_gained	4/15	c.393G>A	p.Trp131*	40	0.933906	.	.	.	yes	denovo	.	.	.	deleterious	disease_causing_automatic	.	.
Our Study	Unified&Discovery	405	11	93517734	G	A	0.993483	0.997938	MED17	ENSG00000042429	missense_variant	1/12	c.55G>A	p.Val19Ile	23	4.49211e-05	4.91299e-06	4.06108e-06	0.0001	no	NA	tolerated	benign	benign	deleterious	disease_causing	low	neutral
Goes 2019	original paper	88830	11	101374809	A	G	NA	NA	TRPC6	ENSG00000137672	synonymous_variant	2/13	c.891T>C	p.Ala297Ala	12.27	0.00959327	.	3.98099e-06	.	NA	NA	.	.	.	.	.	.	.
Goes 2019	original paper	88222	11	105880462	G	A	NA	NA	MSANTD4	ENSG00000170903	missense_variant	3/3	c.838C>T	p.Leu280Phe	13.61	0.0193249	.	3.97871e-06	.	NA	NA	tolerated	benign	benign	neutral	polymorphism	neutral	neutral
Goes 2019	original paper	78960	11	117870158	G	A	NA	NA	IL10RA	ENSG00000110324	synonymous_variant	7/7	c.1539G>A	p.Thr513Thr	0.22	0.951667	9.13848e-05	8.75936e-05	.	NA	NA	.	.	.	.	.	.	.
Fromer 2014	Unified	4205	11	122929444	T	C	0.989253	NA	HSPA8	ENSG00000109971	missense_variant	6/8	c.1418A>G	p.Gln473Arg	24.3	0.996316	.	.	.	NA	NA	damaging	benign	benign	neutral	disease_causing	medium	damaging
Our Study	Unified&Discovery	119	11	124793786	T	C	0.983825	0.995088	HEPACAM	ENSG00000165478	missense_variant	3/7	c.548A>G	p.Asp183Gly	21.2	0.552559	.	.	.	no	denovo	tolerated	benign	benign	deleterious	disease_causing	neutral	neutral
Fromer 2014	Discovery	2227	11	129780428	TCTG	T	NA	0.892089	PRDM10	ENSG00000170325	conservative_inframe_deletion	20/22	c.3115_3117delCAG	p.Gln1039del	21	0.998159	0.00148521	0.00149288	.	NA	NA	.	.	.	.	.	.	.
Fromer 2014	Unified&Discovery	3156	12	7647737	T	C	0.988794	0.992913	CD163	ENSG00000177575	missense_variant	6/17	c.1360A>G	p.Asn454Asp	22	0.0235187	.	.	.	NA	NA	tolerated	probably damaging	possibly damaging	neutral	polymorphism	low	neutral
Our Study	Unified&Discovery	117	12	53565177	C	T	0.99234	0.996553	CSAD	ENSG00000139631	missense_variant	8/17	c.581G>A	p.Arg194His	22.8	3.49603e-05	.	.	.	no	denovo	tolerated	benign	benign	deleterious	disease_causing	neutral	neutral
Fromer 2014	Discovery	2187	12	56515628	C	T	NA	0.899354	ZC3H10	ENSG00000135482	missense_variant	3/3	c.1282C>T	p.Arg428Cys	32	0.941947	9.73217e-06	8.07454e-06	.	NA	NA	damaging	probably damaging	probably damaging	deleterious	disease_causing	neutral	damaging
Fromer 2014	Unified&Discovery	5102	12	56566768	CTT	C	0.99612	0.994766	SMARCC2	ENSG00000139613	frameshift_variant	18/29	c.1694_1695delAA	p.Lys565fs	18.77	1	.	.	.	NA	NA	.	.	.	.	.	.	.
Fromer 2014	Unified&Discovery	4289	12	57985105	A	G	0.967838	0.971518	PIP4K2C	ENSG00000166908	synonymous_variant	1/10	c.33A>G	p.Val11Val	10.14	0.179951	4.90928e-06	4.05196e-06	.	NA	NA	.	.	.	.	.	.	.
Our Study	Unified&Discovery	425	12	60169047	A	G	0.993959	0.998202	SLC16A7	ENSG00000118596	missense_variant	4/5	c.971A>G	p.Asn324Ser	15.5	0.0012349	1.4417e-05	2.38855e-05	.	no	NA	damaging	possibly damaging	possibly damaging	deleterious	disease_causing	medium	damaging
Our Study	Unified&Discovery	303	12	62940703	G	A	0.991019	0.994794	MON2	ENSG00000061987	synonymous_variant	23/36	c.2607G>A	p.Pro869Pro	8.044	0.99858	1.45142e-05	1.60308e-05	.	no	denovo	.	.	.	.	.	.	.
Our Study	Unified&Discovery	120	12	71978307	C	T	0.977407	0.986715	LGR5	ENSG00000139292	synonymous_variant	18/18	c.2517C>T	p.Tyr839Tyr	7.662	0.000112977	0.000148965	0.000155114	0.0001	no	denovo	.	.	.	.	.	.	.
Goes 2019	original paper	98833	12	80626834	A	T	NA	NA	OTOGL	ENSG00000165899	synonymous_variant	8/58	c.747A>T	p.Gly249Gly	11.59	3.24158e-26	.	4.26716e-06	.	NA	NA	.	.	.	.	.	.	.
Our Study	Unified&Discovery	455	12	94634320	G	A	0.991136	0.995331	PLXNC1	ENSG00000136040	missense_variant	11/31	c.2180G>A	p.Arg727Gln	32	0.999987	9.61252e-06	7.95906e-06	.	no	NA	tolerated	probably damaging	probably damaging	neutral	disease_causing	low	neutral
Fromer 2014	Unified	1020	12	115110028	G	A	0.947377	NA	TBX3	ENSG00000135111	missense_variant	8/8	c.1850C>T	p.Ala617Val	24.5	0.984823	6.7769e-05	9.82511e-05	.	NA	NA	damaging	probably damaging	probably damaging	neutral	disease_causing	medium	neutral
Our Study	Unified&Discovery	135	12	121691252	G	A	0.994378	0.99809	CAMKK2	ENSG00000110931	missense_variant	10/17	c.931C>T	p.Arg311Cys	27.9	0.312673	4.80469e-06	3.97643e-06	.	no	denovo	damaging	probably damaging	probably damaging	deleterious	disease_causing	medium	damaging
Fromer 2014	Unified&Discovery	4209	12	121756326	T	C	0.967985	0.97916	ANAPC5	ENSG00000089053	missense_variant	14/17	c.1723A>G	p.Lys575Glu	23.4	8.31088e-05	.	.	.	NA	NA	damaging	benign	benign	deleterious	disease_causing	low	neutral
Goes 2019	original paper	98868	12	124824936	G	A	NA	NA	NCOR2	ENSG00000196498	stop_gained	37/48	c.5413C>T	p.Arg1805*	40	0.999999	.	4.0293e-06	.	NA	NA	.	.	.	unknown	disease_causing_automatic	.	.
Our Study	Discovery	115	12	124826523	C	T	NA	0.950274	NCOR2	ENSG00000196498	synonymous_variant	35/48	c.5055G>A	p.Ala1685Ala	9.179	0.999999	4.39926e-05	4.03502e-05	.	yes	NA	.	.	.	.	.	.	.
Goes 2019	original paper	88691	12	125444905	G	A	NA	NA	DHX37	ENSG00000150990	missense_variant	16/27	c.2110C>T	p.Pro704Ser	29.2	0.996143	4.80492e-06	7.95311e-06	.	NA	NA	damaging	probably damaging	probably damaging	deleterious	disease_causing	low	damaging
Fromer 2014	Unified&Discovery	5102	13	20356705	T	C	0.983552	0.985372	PSPC1	ENSG00000121390	missense_variant	1/9	c.193A>G	p.Ile65Val	15.57	0.986604	2.49621e-05	2.0577e-05	.	NA	NA	tolerated	benign	benign	deleterious	disease_causing	neutral	neutral
Our Study	Unified&Discovery	217	13	21436873	A	T	0.989244	0.991463	XPO4	ENSG00000132953	stop_gained	3/23	c.300T>A	p.Tyr100*	35	0.999998	.	.	.	no	denovo	.	.	.	deleterious	disease_causing_automatic	.	.
Our Study	Unified&Discovery	123	13	32900253	A	G	0.98707	0.963441	BRCA2	ENSG00000139618	synonymous_variant	5/27	c.441A>G	p.Gln147Gln	0.139	2.47421e-14	4.33209e-05	3.58597e-05	.	no	NA	.	.	.	.	.	.	.
Our Study	Unified&Discovery	415	13	41515070	C	T	0.990309	0.995461	ELF1	ENSG00000120690	missense_variant	8/9	c.1243G>A	p.Val415Ile	13.25	0.395702	0.000516394	0.000444476	.	no	NA	tolerated	benign	benign	neutral	polymorphism	low	neutral
Our Study	Unified&Discovery	446	13	42404686	G	T	0.993991	0.998436	VWA8	ENSG00000102763	missense_variant	14/45	c.1679C>A	p.Ser560Tyr	27.1	4.64219e-33	.	.	.	no	NA	damaging	probably damaging	possibly damaging	neutral	disease_causing	medium	damaging
Our Study	Unified&Discovery	438	13	74269730	C	A	0.99607	0.999074	KLF12	ENSG00000118922	missense_variant	8/8	c.1106G>T	p.Arg369Leu	33	0.975095	.	.	.	no	denovo	damaging	probably damaging	probably damaging	deleterious	disease_causing	low	damaging
Our Study	Unified&Discovery	203	13	75900509	C	T	0.986713	0.996059	TBC1D4	ENSG00000136111	synonymous_variant	10/21	c.1857G>A	p.Pro619Pro	16.46	1.95654e-12	.	.	.	no	NA	.	.	.	.	.	.	.
Fromer 2014	Unified&Discovery	4054	13	114202638	C	T	0.991094	0.998115	TMCO3	ENSG00000150403	synonymous_variant	12/13	c.1791C>T	p.Val597Val	12.45	1.00631e-08	.	.	.	NA	NA	.	.	.	.	.	.	.
Our Study	Unified	449	14	20482648	G	T	0.965272	NA	OR4K14	ENSG00000169484	synonymous_variant	1/1	c.705C>A	p.Ser235Ser	0.762	0.0242356	.	.	.	no	denovo	.	.	.	.	.	.	.
Our Study	Unified&Discovery	410	14	20864030	G	A	0.931072	0.964797	TEP1	ENSG00000129566	missense_variant	11/55	c.1738C>T	p.Leu580Phe	22.8	6.18743e-20	.	.	.	no	denovo	damaging	probably damaging	probably damaging	neutral	polymorphism	medium	neutral
Our Study	Unified&Discovery	208	14	23511772	G	A	0.982975	0.982814	PSMB11	ENSG00000222028	missense_variant	1/1	c.338G>A	p.Arg113Gln	25.3	0.0899362	7.76187e-05	8.82797e-05	0.0001	no	NA	damaging	probably damaging	possibly damaging	deleterious	disease_causing	medium	damaging
Our Study	Unified&Discovery	118	14	23862939	T	A	0.989168	0.995209	MYH6	ENSG00000197616	missense_variant	21/38	c.2864A>T	p.Asp955Val	27.1	8.07189e-16	.	.	.	no	denovo	damaging	probably damaging	probably damaging	.	disease_causing	high	damaging
Goes 2019	original paper	78313	14	24657436	C	T	NA	NA	IPO4	ENSG00000196497	synonymous_variant	4/30	c.264G>A	p.Leu88Leu	18.47	3.45876e-06	1.46563e-05	1.61734e-05	.	NA	NA	.	.	.	.	.	.	.
Fromer 2014	Discovery	3363	14	50159920	ACT	A	NA	0.914221	KLHDC1	ENSG00000197776	frameshift_variant	1/13	c.12_13delTC	p.Gln5fs	23.5	0.000369544	.	.	.	NA	NA	.	.	.	.	.	.	.
Our Study	Unified&Discovery	325	14	53513546	TA	T	0.998396	0.997986	DDHD1	ENSG00000100523	frameshift_variant	13/13	c.2642delT	p.Leu881fs	35	0.98133	.	.	.	no	denovo	.	.	.	.	.	.	.
Our Study	Unified&Discovery	437	14	58937350	T	A	0.982492	0.988726	KIAA0586	ENSG00000100578	missense_variant	19/34	c.2621T>A	p.Ile874Asn	28.2	8.7735e-12	.	.	.	no	NA	damaging	probably damaging	probably damaging	deleterious	disease_causing	medium	damaging
Our Study	Unified&Discovery	433	14	59112721	G	C	0.991591	0.996956	DACT1	ENSG00000165617	synonymous_variant	4/4	c.1380G>C	p.Ser460Ser	3.247	0.750415	9.67053e-06	7.99584e-06	.	no	NA	.	.	.	.	.	.	.
Our Study	Unified&Discovery	409	14	68029460	G	A	0.986886	0.986191	PLEKHH1	ENSG00000054690	missense_variant	7/29	c.1112G>A	p.Arg371Gln	8.496	0.000702904	9.74725e-06	2.01411e-05	.	no	NA	tolerated	benign	benign	neutral	polymorphism	low	neutral
Our Study	Unified&Discovery	435	14	73743672	C	G	0.986012	0.987411	NUMB	ENSG00000133961	missense_variant	13/13	c.1570G>C	p.Val524Leu	25.7	0.275984	.	.	.	no	NA	damaging	possibly damaging	possibly damaging	deleterious	disease_causing	medium	neutral
Our Study	Unified&Discovery	215	14	74567890	G	C	0.991589	0.995898	LIN52	ENSG00000205659	missense_variant	5/6	c.244G>C	p.Glu82Gln	25.1	0.875494	.	.	.	no	denovo	tolerated	probably damaging	possibly damaging	deleterious	disease_causing	medium	neutral
Our Study	Unified&Discovery	434	14	79175864	C	T	0.994837	0.998492	NRXN3	ENSG00000021645	missense_variant	6/20	c.1520C>T	p.Ala507Val	27.1	0.9996	.	.	.	no	denovo	damaging	probably damaging	probably damaging	deleterious	disease_causing	.	damaging
Fromer 2014	Unified&Discovery	2187	14	95590783	T	C	0.981404	0.981737	DICER1	ENSG00000100697	missense_variant	8/27	c.1126A>G	p.Lys376Glu	25.9	0.999998	.	.	.	NA	NA	damaging	possibly damaging	possibly damaging	deleterious	disease_causing	medium	damaging
Goes 2019	original paper	88899	14	100380599	C	T	NA	NA	EML1	ENSG00000066629	synonymous_variant	15/23	c.1635C>T	p.Val545Val	10.61	0.999916	.	3.97684e-06	.	NA	NA	.	.	.	.	.	.	.
Fromer 2014	Unified&Discovery	2276	14	102550757	C	CCT	0.999071	0.998694	HSP90AA1	ENSG00000080824	frameshift_variant	7/12	c.1490_1491dupAG	p.Glu498fs	35	0.471587	.	.	.	NA	NA	.	.	.	.	.	.	.
Our Study	Unified&Discovery	450	14	105411757	A	T	0.908021	0.949799	AHNAK2	ENSG00000185567	missense_variant	7/7	c.10031T>A	p.Leu3344His	19.63	NA	.	.	.	yes	denovo	damaging	probably damaging	probably damaging	.	polymorphism	medium	damaging
Our Study	Unified&Discovery	212	14	105957989	G	A	0.976718	0.989516	C14orf80	ENSG00000185347	missense_variant	2/9	c.178G>A	p.Val60Met	21.8	0.000852575	.	.	.	no	denovo	damaging	probably damaging	probably damaging	neutral	polymorphism	.	neutral
Fromer 2014	Unified	3376	15	31327796	T	A	0.996282	NA	TRPM1	ENSG00000134160	missense_variant	20/27	c.2704A>T	p.Ile902Phe	18.17	1.21849e-27	.	.	.	NA	NA	tolerated	benign	benign	neutral	disease_causing	low	neutral
Fromer 2014	Discovery	2232	15	34393990	TAGC	T	NA	0.92729	EMC7	ENSG00000134153	disruptive_inframe_deletion	1/5	c.48_50delGCT	p.Leu17del	18.15	0.922208	.	.	.	NA	NA	.	.	.	.	.	.	.
Our Study	Unified&Discovery	484	15	40247867	A	G	0.995667	0.999171	EIF2AK4	ENSG00000128829	missense_variant	6/39	c.641A>G	p.Lys214Arg	16.99	0.000173074	4.89942e-06	4.04609e-06	.	no	NA	tolerated	benign	benign	neutral	polymorphism	neutral	neutral
Fromer 2014	Unified&Discovery	3331	15	41602045	C	A	0.98816	0.962514	OIP5	ENSG00000104147	splice_region_variant&synonymous_variant	5/5	c.597G>T	p.Leu199Leu	15.4	9.29411e-09	.	.	.	NA	NA	.	.	.	.	.	.	.
Our Study	Unified&Discovery	128	15	41804134	G	A	0.959717	0.980804	LTK	ENSG00000062524	missense_variant	5/20	c.538C>T	p.Leu180Phe	24.7	3.9049e-18	.	.	.	no	NA	tolerated	probably damaging	probably damaging	unknown	disease_causing	medium	neutral
Our Study	Unified&Discovery	316	15	44092967	T	C	0.990258	0.994133	SERF2	ENSG00000140264	synonymous_variant	3/6	c.309T>C	p.Ser103Ser	22.2	0.125815	.	.	.	no	denovo	.	.	.	.	.	.	.
Goes 2019	original paper	98622	15	51397257	C	T	NA	NA	TNFAIP8L3	ENSG00000183578	synonymous_variant	1/3	c.117G>A	p.Thr39Thr	0.49	0.000184473	0.000110517	9.94202e-05	.	NA	NA	.	.	.	.	.	.	.
Goes 2019	original paper	88785	15	51772751	T	C	NA	NA	DMXL2	ENSG00000104093	synonymous_variant	24/43	c.6552A>G	p.Gln2184Gln	16.99	1	.	.	.	NA	NA	.	.	.	.	.	.	.
Our Study	Unified&Discovery	130	15	51828860	A	G	0.990357	0.992497	DMXL2	ENSG00000104093	missense_variant	12/43	c.1817T>C	p.Leu606Ser	14.28	1	.	.	.	no	denovo	damaging	benign	benign	neutral	polymorphism	low	neutral
Our Study	Unified&Discovery	439	15	62232924	G	A	0.99086	0.991822	VPS13C	ENSG00000129003	synonymous_variant	47/85	c.5523C>T	p.Ser1841Ser	3.739	1.59375e-25	.	.	.	no	NA	.	.	.	.	.	.	.
Goes 2019	original paper	98581	15	66792433	C	A	NA	NA	RPL4	ENSG00000174444	missense_variant	9/10	c.999G>T	p.Lys333Asn	29.3	0.998595	.	3.98159e-06	.	NA	NA	damaging	probably damaging	possibly damaging	deleterious	disease_causing	medium	neutral
Our Study	Unified&Discovery	319	15	67528983	G	A	0.995048	0.998788	AAGAB	ENSG00000103591	synonymous_variant	2/10	c.249C>T	p.Tyr83Tyr	17.47	0.122552	.	.	.	no	denovo	.	.	.	.	.	.	.
Goes 2019	original paper	88817	15	70389130	G	A	NA	NA	TLE3	ENSG00000140332	missense_variant	1/20	c.8C>T	p.Pro3Leu	25.4	0.999783	4.90711e-06	8.10038e-06	.	NA	NA	damaging	possibly damaging	benign	deleterious	disease_causing	low	damaging
Our Study	Unified&Discovery	417	15	74174071	G	A	0.973623	0.971392	TBC1D21	ENSG00000167139	synonymous_variant	3/11	c.255G>A	p.Thr85Thr	3.684	0.291874	.	.	.	no	NA	.	.	.	.	.	.	.
Our Study	Unified&Discovery	476	15	74914491	C	T	0.99296	0.997432	CLK3	ENSG00000179335	missense_variant	4/13	c.844C>T	p.Arg282Trp	31	0.965745	1.44188e-05	1.19323e-05	.	no	NA	damaging	probably damaging	probably damaging	deleterious	disease_causing	low	damaging
Our Study	Unified&Discovery	431	15	78834834	A	C	0.99205	0.996662	PSMA4	ENSG00000041357	missense_variant	4/9	c.56A>C	p.Tyr19Ser	31	0.539302	.	.	.	no	NA	damaging	probably damaging	probably damaging	deleterious	disease_causing	medium	damaging
Goes 2019	original paper	98303	15	79586728	G	A	NA	NA	ANKRD34C	ENSG00000235711	missense_variant	2/2	c.1102G>A	p.Glu368Lys	17.62	NA	.	6.52699e-06	.	NA	NA	tolerated	benign	benign	.	polymorphism	low	neutral
Fromer 2014	Unified&Discovery	3331	15	81585102	C	A	0.959719	0.976604	IL16	ENSG00000172349	missense_variant	11/18	c.1626C>A	p.His542Gln	9.138	0.00650312	.	.	.	NA	NA	damaging	benign	benign	neutral	polymorphism	low	neutral
Our Study	Unified&Discovery	418	15	90610679	C	T	0.990558	0.99351	ZNF710	ENSG00000140548	missense_variant	2/5	c.310C>T	p.Arg104Trp	26	0.920127	4.98793e-06	4.14628e-06	.	no	denovo	damaging	probably damaging	probably damaging	neutral	disease_causing	low	neutral
Goes 2019	original paper	88276	16	598208	T	C	NA	NA	CAPN15	ENSG00000103326	missense_variant	4/14	c.1370T>C	p.Met457Thr	22	0.928559	.	6.87607e-06	.	NA	NA	tolerated	benign	benign	deleterious	disease_causing	low	neutral
Goes 2019	original paper	78446	16	615288	C	G	NA	NA	C16orf11	ENSG00000161992	missense_variant	3/3	c.1697C>G	p.Pro566Arg	22.5	0.000696797	.	6.69927e-06	.	NA	NA	tolerated	probably damaging	probably damaging	neutral	disease_causing	low	damaging
Goes 2019	original paper	98303	16	732255	C	T	NA	NA	STUB1	ENSG00000103266	missense_variant	6/7	c.760C>T	p.Arg254Cys	28.5	0.436017	4.83844e-06	8.00013e-06	0.0001	NA	NA	damaging	probably damaging	probably damaging	deleterious	disease_causing	high	damaging
Our Study	Unified&Discovery	134	16	847034	C	T	0.976423	0.981735	CHTF18	ENSG00000127586	missense_variant	22/24	c.3302C>T	p.Pro1101Leu	6.276	NA	.	.	.	no	denovo	tolerated	benign	benign	neutral	polymorphism	neutral	neutral
Fromer 2014	Discovery	3092	16	1143511	G	A	NA	0.982325	C1QTNF8	ENSG00000184471	missense_variant	4/5	c.749C>T	p.Ala250Val	11.32	5.25445e-12	.	.	.	NA	NA	tolerated	benign	benign	neutral	polymorphism	neutral	neutral
Fromer 2014	Discovery	3092	16	1143517	G	T	NA	0.968115	C1QTNF8	ENSG00000184471	missense_variant	4/5	c.743C>A	p.Pro248Gln	22.7	5.25445e-12	.	.	.	NA	NA	damaging	probably damaging	probably damaging	deleterious	disease_causing	medium	damaging
Fromer 2014	Discovery	1531	16	1256207	C	T	NA	0.893766	CACNA1H	ENSG00000196557	missense_variant	12/35	c.2707C>T	p.Arg903Cys	29.2	0.997414	5.55296e-06	4.58598e-06	.	NA	NA	damaging	probably damaging	probably damaging	deleterious	disease_causing	medium	damaging
Fromer 2014	Discovery	1531	16	1256208	G	T	NA	0.931958	CACNA1H	ENSG00000196557	missense_variant	12/35	c.2708G>T	p.Arg903Leu	29.2	0.997414	.	.	.	NA	NA	tolerated	probably damaging	probably damaging	deleterious	disease_causing	neutral	damaging
Our Study	Unified&Discovery	462	16	1392020	G	A	0.994583	0.998117	BAIAP3	ENSG00000007516	synonymous_variant	10/34	c.915G>A	p.Ala305Ala	0.206	5.44591e-17	2.96393e-05	4.89872e-05	.	no	NA	.	.	.	.	.	.	.
Goes 2019	original paper	98832	16	2048250	C	T	NA	NA	ZNF598	ENSG00000167962	missense_variant	14/14	c.2698G>A	p.Ala900Thr	22.1	0.118316	7.45145e-06	5.98337e-06	.	NA	NA	tolerated	.	.	neutral	disease_causing	.	neutral
Our Study	Unified&Discovery	201	16	2225398	G	A	0.986301	0.985017	TRAF7	ENSG00000131653	missense_variant	16/21	c.1483G>A	p.Gly495Ser	32	0.627503	1.92413e-05	1.59236e-05	0.0003	no	NA	damaging	probably damaging	probably damaging	deleterious	disease_causing	medium	damaging
Fromer 2014	Discovery	1055	16	5083727	G	A	NA	0.963775	NAGPA	ENSG00000103174	missense_variant&splice_region_variant	2/10	c.89C>T	p.Ala30Val	16.36	1.05142e-06	5.44668e-06	4.57452e-06	0.0001	NA	NA	tolerated	benign	benign	neutral	polymorphism	neutral	neutral
Goes 2019	original paper	78491	16	12758932	G	A	NA	NA	CPPED1	ENSG00000103381	synonymous_variant	4/4	c.756C>T	p.Ala252Ala	1.446	1.46007e-10	6.02319e-05	4.97963e-05	0.0001	NA	NA	.	.	.	.	.	.	.
Our Study	Unified&Discovery	116	16	18820961	T	C	0.990654	0.990913	SMG1	ENSG00000157106	missense_variant	63/63	c.10919A>G	p.Tyr3640Cys	24.9	1	0.000306886	0.000271082	.	no	denovo	damaging	possibly damaging	possibly damaging	neutral	disease_causing	low	damaging
Goes 2019	original paper	78960	16	27441423	C	T	NA	NA	IL21R	ENSG00000103522	synonymous_variant	2/9	c.31C>T	p.Leu11Leu	6.165	0.948467	.	4.18396e-06	.	NA	NA	.	.	.	.	.	.	.
Goes 2019	original paper	88590	16	29998452	C	T	NA	NA	TAOK2	ENSG00000149930	synonymous_variant	16/16	c.2859C>T	p.Ala953Ala	5.255	0.999144	3.69584e-05	3.48657e-05	.	NA	NA	.	.	.	.	.	.	.
Fromer 2014	Discovery	4019	16	31447331	C	T	NA	0.879605	ZNF843	ENSG00000176723	synonymous_variant	2/2	c.840G>A	p.Arg280Arg	1.384	NA	.	.	.	NA	NA	.	.	.	.	.	.	.
Fromer 2014	Unified	3240	16	53528433	A	G	0.980847	NA	AKTIP	ENSG00000166971	missense_variant	7/11	c.499T>C	p.Trp167Arg	25.7	0.710047	.	.	.	NA	NA	damaging	probably damaging	probably damaging	deleterious	disease_causing	high	damaging
Our Study	Unified&Discovery	406	16	58074513	A	G	0.991815	0.997505	MMP15	ENSG00000102996	missense_variant	5/10	c.821A>G	p.Asn274Ser	9.975	0.491695	9.61261e-05	8.75051e-05	.	no	NA	tolerated	benign	benign	neutral	polymorphism	neutral	neutral
Our Study	Discovery	483	16	66511486	C	T	NA	0.9807	BEAN1	ENSG00000166546	missense_variant	4/5	c.313C>T	p.Arg105Cys	22.9	NA	.	.	.	no	NA	tolerated	.	.	neutral	disease_causing	low	damaging
Fromer 2014	Unified	2032	16	85743864	G	A	0.921858	NA	C16orf74	ENSG00000154102	synonymous_variant	3/4	c.78C>T	p.Pro26Pro	9.712	0.0242562	2.66359e-05	2.21324e-05	.	NA	NA	.	.	.	.	.	.	.
Fromer 2014	Unified&Discovery	1067	16	85840439	G	A	0.993885	0.997043	COX4I1	ENSG00000131143	missense_variant	5/5	c.469G>A	p.Ala157Thr	17.62	0.681493	.	.	.	NA	NA	damaging	benign	benign	deleterious	disease_causing	low	neutral
Goes 2019	original paper	98845	17	1386165	G	T	NA	NA	MYO1C	ENSG00000197879	missense_variant	4/32	c.536C>A	p.Pro179Gln	25.9	1.75109e-07	4.96736e-06	4.09927e-06	.	NA	NA	damaging	probably damaging	probably damaging	deleterious	disease_causing	high	damaging
Our Study	Unified	404	17	1634184	G	A	0.987549	NA	WDR81	ENSG00000167716	missense_variant	3/10	c.3911G>A	p.Arg1304His	16.47	0.000132739	7.74046e-05	8.09435e-05	.	no	NA	tolerated	.	.	neutral	disease_causing	neutral	neutral
Goes 2019	original paper	78524	17	5253770	GACA	G	NA	NA	RABEP1	ENSG00000029725	disruptive_inframe_deletion	7/19	c.816_818delACA	p.Gln272del	22.2	0.9451	.	4.01952e-06	.	NA	NA	.	.	.	.	.	.	.
Fromer 2014	Unified	3247	17	8809056	T	G	0.912857	NA	PIK3R5	ENSG00000141506	splice_acceptor_variant&intron_variant	3/18	c.205-2A>C	.	33	0.899443	.	.	.	NA	NA	.	.	.	.	disease_causing	.	.
Our Study	Unified&Discovery	316	17	11738078	A	G	0.990352	0.995552	DNAH9	ENSG00000007174	missense_variant	49/69	c.9370A>G	p.Met3124Val	1.108	1.3068e-33	.	.	.	no	denovo	tolerated	benign	benign	neutral	polymorphism	neutral	neutral
Our Study	Unified	221	17	36622524	G	A	0.933872	NA	ARHGAP23	ENSG00000225485	synonymous_variant	7/24	c.600G>A	p.Arg200Arg	15.43	NA	.	.	.	no	denovo	.	.	.	.	.	.	.
Our Study	Unified&Discovery	414	17	37619045	T	G	0.991851	0.99653	CDK12	ENSG00000167258	missense_variant	1/14	c.721T>G	p.Ser241Ala	24.6	0.99996	.	.	.	no	NA	damaging	possibly damaging	probably damaging	deleterious	disease_causing	low	neutral
Fromer 2014	Discovery	1029	17	37844114	G	A	NA	0.913984	PGAP3	ENSG00000161395	missense_variant	1/8	c.154C>T	p.Arg52Cys	28.3	0.0731175	.	.	.	NA	NA	damaging	probably damaging	possibly damaging	neutral	disease_causing	low	neutral
Our Study	Unified&Discovery	467	17	40843518	G	T	0.961112	0.947242	CNTNAP1	ENSG00000108797	missense_variant	15/24	c.2333G>T	p.Cys778Phe	32	0.628339	.	.	.	no	denovo	damaging	probably damaging	probably damaging	deleterious	disease_causing	medium	damaging
Goes 2019	original paper	88830	17	40914395	G	C	NA	NA	RAMP2	ENSG00000131477	missense_variant	3/4	c.201G>C	p.Glu67Asp	4.895	0.0213066	.	3.9769e-06	.	NA	NA	tolerated	benign	benign	neutral	polymorphism	low	neutral
Goes 2019	original paper	78446	17	45811118	G	A	NA	NA	TBX21	ENSG00000073861	missense_variant	1/6	c.298G>A	p.Glu100Lys	23.4	0.945262	.	1.4843e-05	.	NA	NA	tolerated	probably damaging	benign	neutral	disease_causing	low	neutral
Our Study	Unified&Discovery	134	17	48453203	G	A	0.993547	0.996917	EME1	ENSG00000154920	missense_variant	2/9	c.634G>A	p.Gly212Arg	14.54	1.97223e-08	3.36652e-05	2.78678e-05	.	no	denovo	tolerated	probably damaging	possibly damaging	neutral	polymorphism	neutral	neutral
Fromer 2014	Unified&Discovery	3322	17	56383196	G	C	0.975182	0.983588	BZRAP1	ENSG00000005379	missense_variant&splice_region_variant	27/31	c.5255C>G	p.Pro1752Arg	22.6	0.828932	.	.	.	NA	NA	damaging	benign	benign	neutral	polymorphism	low	neutral
Our Study	Discovery	214	17	56387403	T	TTCC	NA	0.957438	BZRAP1	ENSG00000005379	disruptive_inframe_insertion	21/31	c.3813_3815dupGGA	p.Glu1272dup	11.69	0.828932	3.01972e-05	2.4975e-05	.	no	denovo	.	.	.	.	.	.	.
Goes 2019	original paper	98916	17	57987923	G	A	NA	NA	RPS6KB1	ENSG00000108443	missense_variant&splice_region_variant	2/15	c.142G>A	p.Gly48Ser	23.5	0.995486	.	.	.	NA	NA	tolerated	benign	benign	deleterious	disease_causing	low	neutral
Fromer 2014	Unified&Discovery	4054	17	60742217	A	C	0.994144	0.997567	MRC2	ENSG00000011028	missense_variant	2/30	c.427A>C	p.Lys143Gln	16.29	0.996428	.	.	.	NA	NA	tolerated	benign	benign	neutral	polymorphism	low	neutral
Fromer 2014	Unified	3088	17	60766898	C	A	0.914473	NA	MRC2	ENSG00000011028	missense_variant	24/30	c.3350C>A	p.Pro1117Gln	28.4	0.996428	.	.	.	NA	NA	tolerated	probably damaging	probably damaging	deleterious	disease_causing	neutral	neutral
Our Study	Unified&Discovery	221	17	61889463	A	T	0.98628	0.989191	DDX42	ENSG00000198231	missense_variant	14/18	c.1570A>T	p.Asn524Tyr	24.8	0.999983	.	.	.	no	denovo	damaging	possibly damaging	possibly damaging	deleterious	disease_causing	low	damaging
Our Study	Unified&Discovery	421	17	62496737	G	A	0.987126	0.986818	DDX5	ENSG00000108654	synonymous_variant	12/13	c.1371C>T	p.Ile457Ile	21.6	0.994731	4.80547e-06	3.97738e-06	.	no	NA	.	.	.	.	.	.	.
Our Study	Unified&Discovery	477	17	67148533	C	T	0.992993	0.996461	ABCA10	ENSG00000154263	missense_variant	36/40	c.4226G>A	p.Arg1409His	23.8	7.61922e-25	9.1405e-05	7.57908e-05	.	no	NA	damaging	probably damaging	probably damaging	unknown	disease_causing	medium	damaging
Our Study	Unified&Discovery	449	17	73567766	C	T	0.984718	0.989331	LLGL2	ENSG00000073350	missense_variant	18/26	c.2195C>T	p.Ser732Leu	26.8	6.44533e-06	1.4797e-05	1.6277e-05	.	no	NA	damaging	possibly damaging	possibly damaging	deleterious	disease_causing	medium	damaging
Fromer 2014	Unified	2210	17	76083048	C	G	0.991672	NA	TNRC6C	ENSG00000078687	missense_variant	13/21	c.3667C>G	p.Leu1223Val	25.4	0.999998	.	.	.	NA	NA	damaging	probably damaging	probably damaging	deleterious	disease_causing	medium	neutral
Our Study	Unified&Discovery	483	17	76803164	C	T	0.936901	0.949575	USP36	ENSG00000055483	synonymous_variant	14/20	c.1962G>A	p.Pro654Pro	0.232	0.988278	5.28541e-05	7.55551e-05	.	no	denovo	.	.	.	.	.	.	.
Fromer 2014	Unified&Discovery	3244	17	77769275	G	A	0.989782	0.994467	CBX8	ENSG00000141570	missense_variant	5/5	c.329C>T	p.Ser110Leu	24.3	0.991675	5.95586e-05	4.92148e-05	0.0001	NA	NA	damaging	probably damaging	benign	neutral	disease_causing	medium	damaging
Our Study	Unified&Discovery	478	17	78280174	T	G	0.990188	0.994279	RNF213	ENSG00000173821	missense_variant	13/69	c.2480T>G	p.Ile827Ser	0.003	1.88704e-24	.	.	.	no	NA	tolerated	.	.	neutral	polymorphism	low	neutral
Our Study	Unified&Discovery	319	18	25583056	C	T	0.982266	0.98378	CDH2	ENSG00000170558	missense_variant	7/16	c.925G>A	p.Val309Met	18.61	0.943	6.72753e-05	6.36507e-05	.	no	denovo	damaging	benign	benign	deleterious	polymorphism	low	neutral
Our Study	Unified&Discovery	475	18	29867850	C	G	0.989431	0.992082	GAREM	ENSG00000141441	missense_variant	4/6	c.710G>C	p.Arg237Pro	32	0.923656	.	.	.	no	NA	damaging	probably damaging	probably damaging	deleterious	disease_causing	.	damaging
Our Study	Unified&Discovery	122	18	58039428	A	G	0.99352	0.997834	MC4R	ENSG00000166603	missense_variant	1/1	c.155T>C	p.Val52Ala	24.1	0.000129427	.	.	.	no	denovo	damaging	possibly damaging	benign	deleterious	disease_causing	low	neutral
Our Study	Unified	116	18	65179594	C	T	0.990469	NA	DSEL	ENSG00000171451	missense_variant	2/2	c.2282G>A	p.Gly761Asp	26.2	6.30253e-05	.	.	.	no	denovo	damaging	.	.	unknown	disease_causing	.	neutral
Goes 2019	original paper	88903	18	66367673	C	A	NA	NA	TMX3	ENSG00000166479	missense_variant	6/16	c.361G>T	p.Asp121Tyr	28.7	0.350681	.	4.26468e-06	.	NA	NA	damaging	probably damaging	probably damaging	deleterious	disease_causing	medium	damaging
Our Study	Unified&Discovery	475	19	1062277	C	T	0.994696	0.998968	ABCA7	ENSG00000064687	missense_variant	42/47	c.5677C>T	p.Arg1893Cys	29.7	4.78763e-34	6.89234e-05	6.09389e-05	.	no	NA	damaging	probably damaging	probably damaging	.	disease_causing	medium	damaging
Fromer 2014	Discovery	3085	19	1979326	G	A	NA	0.924371	CSNK1G2	ENSG00000133275	synonymous_variant	8/12	c.777G>A	p.Thr259Thr	10.97	0.892752	0.00118937	0.00106842	.	NA	NA	.	.	.	.	.	.	.
Our Study	Unified&Discovery	431	19	3600366	G	A	0.988661	0.990224	TBXA2R	ENSG00000006638	synonymous_variant	2/4	c.267C>T	p.His89His	5.998	0.399731	.	.	.	no	NA	.	.	.	.	.	.	.
Fromer 2014	Discovery	1120	19	6381790	CCTT	C	NA	0.916121	GTF2F1	ENSG00000125651	conservative_inframe_deletion	7/13	c.751_753delAAG	p.Lys251del	17.8	0.304167	.	.	0.0001	NA	NA	.	.	.	.	.	.	.
Goes 2019	original paper	98208	19	8591403	C	T	NA	NA	MYO1F	ENSG00000142347	missense_variant	24/28	c.2704G>A	p.Ala902Thr	14.36	0.783144	.	5.06058e-06	.	NA	NA	tolerated	benign	benign	deleterious	disease_causing	medium	neutral
Fromer 2014	Unified&Discovery	3322	19	8657685	C	T	0.99752	0.999233	ADAMTS10	ENSG00000142303	missense_variant	12/25	c.1549G>A	p.Glu517Lys	33	0.926262	.	.	.	NA	NA	damaging	.	.	deleterious	disease_causing	.	damaging
Our Study	Unified&Discovery	447	19	16024604	T	G	0.987801	0.993332	CYP4F11	ENSG00000171903	missense_variant	13/13	c.1513A>C	p.Ile505Leu	13.23	1.50754e-14	.	.	.	no	NA	damaging	benign	benign	unknown	disease_causing	medium	neutral
Our Study	Unified&Discovery	321	19	16625364	C	G	0.991398	0.99515	C19orf44	ENSG00000105072	missense_variant	7/9	c.1792C>G	p.Leu598Val	26	1.51913e-06	.	.	.	no	denovo	damaging	probably damaging	probably damaging	deleterious	disease_causing	medium	neutral
Fromer 2014	Unified&Discovery	1401	19	17160712	G	C	0.985366	0.990602	HAUS8	ENSG00000131351	missense_variant	11/11	c.1204C>G	p.Leu402Val	0.765	0.0111886	.	.	.	NA	NA	tolerated	benign	benign	.	polymorphism	neutral	neutral
Fromer 2014	Unified&Discovery	1053	19	17738735	C	T	0.949591	0.966332	UNC13A	ENSG00000130477	missense_variant	33/45	c.4032G>A	p.Met1344Ile	16.54	0.999995	.	.	.	NA	NA	tolerated	benign	benign	unknown	disease_causing	low	damaging
Goes 2019	original paper	88691	19	19105962	G	A	NA	NA	SUGP2	ENSG00000064607	missense_variant	9/10	c.3161C>T	p.Pro1054Leu	32	0.998298	.	4.00949e-06	.	NA	NA	damaging	probably damaging	probably damaging	deleterious	disease_causing	high	damaging
Fromer 2014	Discovery	5061	19	30936626	G	C	NA	0.870343	ZNF536	ENSG00000198597	synonymous_variant	2/5	c.2157G>C	p.Ser719Ser	6.883	0.940159	.	.	.	NA	NA	.	.	.	.	.	.	.
Our Study	Unified&Discovery	472	19	33183505	C	T	0.987752	0.989567	NUDT19	ENSG00000213965	synonymous_variant	1/3	c.639C>T	p.Asp213Asp	15.16	7.22096e-05	.	.	.	no	NA	.	.	.	.	.	.	.
Fromer 2014	Unified&Discovery	3133	19	35760545	G	A	0.952195	0.963373	USF2	ENSG00000105698	synonymous_variant	3/9	c.165G>A	p.Ala55Ala	20.9	0.988568	.	.	.	NA	NA	.	.	.	.	.	.	.
Our Study	Unified&Discovery	450	19	36229305	C	T	0.989819	0.99484	KMT2B	ENSG00000272333	synonymous_variant	37/37	c.7995C>T	p.His2665His	15.68	1	1.45319e-05	1.2025e-05	.	no	NA	.	.	.	.	.	.	.
Fromer 2014	Discovery	3121	19	42817572	C	T	NA	0.915567	TMEM145	ENSG00000167619	missense_variant	1/15	c.44C>T	p.Pro15Leu	23.5	0.000181706	0.00828942	0.00810744	.	NA	NA	tolerated	probably damaging	possibly damaging	unknown	disease_causing	low	neutral
Fromer 2014	Discovery	2276	19	45662215	C	T	NA	0.932113	NKPD1	ENSG00000179846	missense_variant	2/4	c.235G>A	p.Val79Ile	2.957	1.49963e-05	0.00164194	0.00162262	.	NA	NA	.	.	.	.	.	.	.
Goes 2019	original paper	78021	19	46733753	C	T	NA	NA	IGFL1	ENSG00000188293	missense_variant	3/4	c.302C>T	p.Ser101Leu	4.751	4.22823e-06	1.45747e-05	1.6071e-05	.	NA	NA	tolerated	benign	benign	neutral	polymorphism	neutral	neutral
Our Study	Unified&Discovery	475	19	47575962	G	A	0.994249	0.997772	ZC3H4	ENSG00000130749	synonymous_variant	12/15	c.1449C>T	p.Ala483Ala	5.132	0.999999	9.87099e-06	8.14876e-06	.	no	NA	.	.	.	.	.	.	.
Fromer 2014	Discovery	2012	19	50309508	C	A	NA	0.934935	AP2A1	ENSG00000196961	missense_variant&splice_region_variant	23/24	c.2854C>A	p.Gln952Lys	22.6	0.999917	.	.	.	NA	NA	tolerated	benign	benign	deleterious	disease_causing	low	neutral
Our Study	Unified	312	19	54966705	C	T	0.99069	NA	LENG8	ENSG00000167615	synonymous_variant	7/14	c.984C>T	p.Gly328Gly	11.01	0.994391	.	.	.	no	denovo	.	.	.	.	.	.	.
Our Study	Unified&Discovery	482	19	55899358	C	T	0.988805	0.995048	RPL28	ENSG00000108107	missense_variant	4/5	c.266C>T	p.Thr89Met	23.8	0.666473	2.90954e-05	4.01752e-05	.	no	NA	damaging	.	.	.	disease_causing	.	damaging
Our Study	Unified&Discovery	404	19	56599615	G	A	0.961399	0.985979	ZNF787	ENSG00000142409	missense_variant	3/3	c.926C>T	p.Ala309Val	20.5	0.734746	.	.	.	no	NA	.	benign	benign	.	polymorphism	neutral	.
Our Study	Discovery	421	20	306980	C	CCCGGGCCGCAGCTG	NA	0.911496	SOX12	ENSG00000177732	frameshift_variant	1/1	c.415_428dupGGGCCGCAGCTGCC	p.Gly146fs	23.2	0.292183	.	.	.	no	denovo	.	.	.	.	.	.	.
Goes 2019	original paper	78441	20	13763417	C	G	NA	NA	ESF1	ENSG00000089048	missense_variant	2/14	c.370G>C	p.Gly124Arg	6.788	0.509761	5.04571e-06	8.32785e-06	.	NA	NA	tolerated	benign	benign	neutral	polymorphism	low	neutral
Our Study	Unified&Discovery	214	20	13858197	C	T	0.936197	0.92076	SEL1L2	ENSG00000101251	missense_variant	11/20	c.995G>A	p.Gly332Glu	26.6	3.26474e-11	2.42693e-05	2.00623e-05	.	no	NA	damaging	probably damaging	probably damaging	deleterious	disease_causing	medium	damaging
Goes 2019	original paper	78021	20	21314744	A	G	NA	NA	XRN2	ENSG00000088930	missense_variant	13/30	c.1154A>G	p.Asn385Ser	22.2	0.998326	2.88392e-05	3.18687e-05	.	NA	NA	damaging	benign	benign	deleterious	disease_causing	medium	damaging
Fromer 2014	Unified&Discovery	2232	20	33588493	G	A	0.922071	0.962271	MYH7B	ENSG00000078814	splice_donor_variant&intron_variant	37/42	c.5304+1G>A	.	31	5.83005e-22	.	.	.	NA	NA	.	.	.	.	disease_causing	.	.
Our Study	Unified&Discovery	325	20	39794889	C	T	0.989711	0.99504	PLCG1	ENSG00000124181	missense_variant	18/33	c.1855C>T	p.Pro619Ser	22.1	0.629634	.	3.97728e-06	.	no	denovo	tolerated	benign	benign	deleterious	disease_causing	neutral	neutral
Fromer 2014	Unified&Discovery	4019	20	49551767	T	C	0.980138	0.991503	DPM1	ENSG00000000419	missense_variant	10/10	c.787A>G	p.Ile263Val	24.2	0.791445	0.000141112	0.000120698	.	NA	NA	damaging	probably damaging	probably damaging	deleterious	disease_causing	medium	neutral
Our Study	Unified&Discovery	450	20	57569204	G	A	0.928878	0.960275	NELFCD	ENSG00000101158	missense_variant	14/15	c.1675G>A	p.Val559Met	29.8	0.369981	9.60975e-06	7.95336e-06	0.0001	yes	denovo	.	.	.	deleterious	disease_causing	.	.
Fromer 2014	Discovery	3085	20	58645950	G	A	NA	0.870302	C20orf197	ENSG00000176659	missense_variant	4/4	c.368G>A	p.Arg123His	0.145	0.0527727	1.46699e-05	1.24688e-05	.	NA	NA	.	.	.	.	.	.	.
Our Study	Unified&Discovery	321	20	60898889	C	T	0.990195	0.992751	LAMA5	ENSG00000130702	missense_variant	44/80	c.5792G>A	p.Arg1931Gln	14.82	0.999989	4.48029e-05	3.71677e-05	.	no	NA	tolerated	possibly damaging	benign	unknown	polymorphism	low	neutral
Goes 2019	original paper	78552	21	30698638	C	T	NA	NA	BACH1	ENSG00000156273	synonymous_variant	3/5	c.493C>T	p.Leu165Leu	9.087	0.195286	.	3.98289e-06	.	NA	NA	.	.	.	.	.	.	.
Goes 2019	original paper	88265	21	45736366	G	A	NA	NA	PFKL	ENSG00000141959	missense_variant	10/23	c.1036G>A	p.Val346Met	25.1	1.23159e-07	.	4.0305e-06	.	NA	NA	damaging	probably damaging	probably damaging	deleterious	disease_causing	medium	neutral
Goes 2019	original paper	78007	21	45947240	C	T	NA	NA	TSPEAR	ENSG00000175894	missense_variant	7/12	c.1084G>A	p.Val362Ile	7.052	2.66075e-09	3.36319e-05	3.57859e-05	0.0001	NA	NA	tolerated	benign	benign	neutral	polymorphism	low	neutral
Our Study	Unified&Discovery	311	22	21336724	T	C	0.991396	0.994613	LZTR1	ENSG00000099949	missense_variant	1/21	c.64T>C	p.Ser22Pro	23.2	4.00902e-46	.	.	.	no	denovo	tolerated	benign	benign	deleterious	disease_causing	neutral	neutral
Our Study	Unified&Discovery	123	22	21989506	G	C	0.981309	0.981814	CCDC116	ENSG00000161180	missense_variant	4/5	c.1154G>C	p.Gly385Ala	10.19	2.31754e-05	5.1369e-06	4.20578e-06	.	no	denovo	damaging	.	.	neutral	polymorphism	low	damaging
Our Study	Unified	109	22	23011085	TA	T	0.984783	NA	IGLV3-27	ENSG00000211658	frameshift_variant	2/2	c.149delA	p.Tyr50fs	22.3	NA	.	.	.	no	NA	.	.	.	.	.	.	.
Fromer 2014	Unified&Discovery	3213	22	31844182	G	T	0.983507	0.983761	EIF4ENIF1	ENSG00000184708	missense_variant	13/19	c.1805C>A	p.Pro602Gln	22.4	0.998689	.	.	.	NA	NA	tolerated	probably damaging	probably damaging	deleterious	disease_causing	neutral	neutral
Goes 2019	original paper	78624	22	36716896	C	T	NA	NA	MYH9	ENSG00000100345	missense_variant	8/41	c.815G>A	p.Arg272Gln	33	1	.	3.97782e-06	0.0001	NA	NA	damaging	probably damaging	probably damaging	deleterious	disease_causing	high	damaging
Our Study	Discovery	124	22	39239763	C	T	NA	0.871789	NPTXR	ENSG00000221890	missense_variant	1/5	c.101G>A	p.Arg34Gln	22.8	NA	.	.	.	no	NA	tolerated	possibly damaging	benign	.	.	neutral	neutral
Our Study	Unified&Discovery	319	22	39627761	G	A	0.994386	0.997204	PDGFB	ENSG00000100311	missense_variant	4/7	c.322C>T	p.Arg108Trp	31	0.956274	.	.	.	no	denovo	damaging	probably damaging	probably damaging	deleterious	disease_causing	medium	damaging
Goes 2019	original paper	98718	22	40661293	G	A	NA	NA	TNRC6B	ENSG00000100354	synonymous_variant	5/23	c.1059G>A	p.Ala353Ala	12.49	1	9.71242e-06	1.60605e-05	.	NA	NA	.	.	.	.	.	.	.
Fromer 2014	Unified	1020	22	50965093	G	A	0.9673	NA	TYMP	ENSG00000025708	synonymous_variant	7/10	c.840C>T	p.Cys280Cys	12.65	0.0495136	.	.	.	NA	NA	.	.	.	.	.	.	.
Fromer 2014	Discovery	3117	X	12904513	C	T	NA	0.9867	TLR7	ENSG00000196664	missense_variant	3/3	c.886C>T	p.Arg296Cys	29.8	0.841864	6.59122e-06	1.0917e-05	.	NA	NA	damaging	probably damaging	probably damaging	deleterious	disease_causing	low	damaging
Our Study	Discovery	107	X	21995301	A	G	NA	0.985739	SMS	ENSG00000102172	missense_variant	5/11	c.452A>G	p.Lys151Arg	23	0.892177	.	.	.	no	NA	tolerated	probably damaging	probably damaging	deleterious	disease_causing	medium	neutral
Our Study	Discovery	422	X	27765438	GGAGGAGGAA	G	NA	0.911614	DCAF8L2	ENSG00000189186	disruptive_inframe_deletion	5/5	c.429_437delGGAGGAAGA	p.Glu144_Glu146del	8.381	0.549014	0.000439103	0.000540844	0.0014	no	NA	.	.	.	.	.	.	.
Fromer 2014	Discovery	1181	X	57936191	C	G	NA	0.984215	ZXDA	ENSG00000198205	missense_variant	1/1	c.664G>C	p.Glu222Gln	18.89	0.027728	.	.	.	NA	NA	tolerated	probably damaging	possibly damaging	deleterious	polymorphism	medium	neutral
Our Study	Discovery	120	X	73811786	G	A	NA	0.989756	RLIM	ENSG00000131263	missense_variant	4/4	c.1364C>T	p.Ser455Phe	22.8	0.988122	1.3223e-05	1.09389e-05	.	no	denovo	tolerated	possibly damaging	benign	neutral	disease_causing	medium	neutral
Fromer 2014	Discovery	5061	X	77150849	A	T	NA	0.997558	MAGT1	ENSG00000102158	missense_variant	1/10	c.155T>A	p.Ile52Asn	22.7	0.85237	.	.	.	NA	NA	damaging	benign	benign	unknown	polymorphism	low	neutral
Our Study	Discovery	446	X	153184337	G	A	NA	0.996981	ARHGAP4	ENSG00000089820	synonymous_variant	8/23	c.1101C>T	p.Thr367Thr	0.279	0.967909	0.00011855	0.000136298	0.0009	no	NA	.	.	.	.	.	.	.
