# Supplementary material for: Systematic analysis of exonic germline and postzygotic de novo mutations in bipolar disorder
Source: Nat Commun. 2021 Jun 18;12:3750. doi: 10.1038/s41467-021-23453-w (PMC8213845; doi:10.1038/s41467-021-23453-w)
Supplement: Supplementary file 5 — Supplementary Data 2 [file 41467_2021_23453_MOESM5_ESM.xlsx]

## Sheet: Supplementary Data 2
Supplementary Data 2. Gene ontology enrichment analysis of genes hit by deleterious gDNMs in BD
GO ID	GO term	GO category	P value	FDR B&H	# of gene in GO	Observed hit	Expected hit	Genes
GO:0070848	response to growth factor	biological process	0.000171	0.085008	34	4	0.271763	EPHA2,KLF4,PDGFB,RPS6KB1
GO:0048786	presynaptic active zone	cellular component	0.000292	0.041464	104	8	1.6479	ATP2B2,BZRAP1,CACNA1H,CACNA2D1,CNTNAP1,DGKI,UNC13A,UNC13B
GO:0007269	neurotransmitter secretion	biological process	0.00031	0.085008	48	5	0.581631	BZRAP1,DGKI,HSPA8,UNC13A,UNC13B
GO:0070838	divalent metal ion transport	biological process	0.000396	0.085008	87	7	1.32424	ATP2B2,CACNA1H,CACNA1S,CACNA2D1,CDH23,MAGT1,TRPV5
GO:0043535	regulation of blood vessel endothelial cell migration	biological process	0.002468	0.347044	51	4	0.555752	EPHA2,NOS3,PDGFB,PLCG1
GO:0045931	positive regulation of mitotic cell cycle	biological process	0.002783	0.347044	62	4	0.572613	ABL1,PDGFB,RPS6KB1,TPR
GO:0006816	calcium ion transport	biological process	0.003917	0.347044	124	7	1.98026	ATP2B2,CACNA1H,CACNA1S,CACNA2D1,CDH23,TRPM1,TRPV5
GO:0060326	cell chemotaxis	biological process	0.004575	0.347044	85	4	0.65864	DOCK4,EPHA2,PARVA,PDGFB
GO:0070588	calcium ion transmembrane transport	biological process	0.004695	0.347044	135	7	2.04579	ATP2B2,CACNA1H,CACNA1S,CACNA2D1,SEC61A1,TRPM1,TRPV5
GO:0009408	response to heat	biological process	0.00485	0.347044	42	3	0.336342	HSP90AA1,NOS3,RPS6KB1
GO:0098793	presynapse	cellular component	0.00538799	0.350929	520	13	5.73247	ATP2B2,BZRAP1,CACNA1H,CACNA2D1,CADPS,CNTNAP1,DGKI,EHD1,HSPA8,KCNC4,RPL4,UNC13A,UNC13B
GO:0042826	histone deacetylase binding	molecular function	0.00653699	0.685064	108	5	1.15759	GLI3,HSP90AA1,KLF4,NCOR2,PRDM1
GO:0045202	synapse	cellular component	0.00741399	0.350929	1173	23	13.3061	ABL1,ATP2B2,BZRAP1,CACNA1H,CACNA2D1,CADPS,CDH23,CLSTN2,CNTNAP1,DGKI,DICER1,DOCK10,EHD1,ENAH,HSPA8,KCNC4,NUMB,RAPGEF2,RPL4,RPS6KB1,UNC13A,UNC13B,ZDHHC5
GO:0045165	cell fate commitment	biological process	0.00799499	0.42712	49	3	0.40169	GAP43,PRDM1,SOX12
GO:0005262	calcium channel activity	molecular function	0.00825399	0.685064	100	6	1.73198	CACNA1H,CACNA1S,CACNA2D1,SEC61A1,TRPM1,TRPV5
GO:0031175	neuron projection development	biological process	0.00840799	0.42712	185	7	2.28062	CNTNAP1,DICER1,DOCK10,EHD1,GAP43,NPTXR,RAPGEF2
GO:0018212	peptidyl-tyrosine modification	biological process	0.00849699	0.42712	50	4	0.79364	ABL1,PDGFB,PKDCC,TTBK1
GO:0071363	cellular response to growth factor stimulus	biological process	0.00862199	0.42712	169	6	1.74053	EHD1,KLF4,PDGFB,PLCG1,RAPGEF2,RPS6KB1
GO:0035556	intracellular signal transduction	biological process	0.00965099	0.443946	360	10	4.16969	BLNK,DGKI,GPR155,MASTL,RAPGEF2,RP1L1,RPS6KB1,SIPA1,UNC13A,UNC13B
GO:0099572	postsynaptic specialization	cellular component	0.010433	0.370372	292	9	3.57873	ABL1,ATP2B2,CLSTN2,DGKI,DICER1,HSPA8,NUMB,RPL4,ZDHHC5
GO:0071310	cellular response to organic substance	biological process	0.011485	0.493089	141	5	1.33454	CACNA1H,KLF4,PDGFB,RPS6KB1,TBX21
GO:0000932	P-body	cellular component	0.014556	0.41339	84	4	0.925853	EIF4ENIF1,NLRP6,PSMA4,TNRC6C
GO:0031328	positive regulation of cellular biosynthetic process	biological process	0.014947	0.601617	158	5	1.42462	DDAH2,HSP90AA1,KLF4,PDGFB,RPS6KB1
GO:0006446	regulation of translational initiation	biological process	0.01613	0.611042	63	3	0.525714	EIF5B,RPS6KB1,TPR
GO:0043195	terminal bouton	cellular component	0.023305	0.483449	49	3	0.604442	HSPA8,UNC13A,UNC13B
GO:0009150	purine ribonucleotide metabolic process	biological process	0.023765	0.722161	65	3	0.608719	EPHA2,HSPA8,MYH6
GO:0005911	cell-cell junction	cellular component	0.023832	0.483449	172	6	2.19617	HEPACAM,PKP3,PLCG1,PTPRU,RAPGEF2,USP53
GO:0008528	G-protein coupled peptide receptor activity	molecular function	0.024543	0.685064	77	3	0.618756	CCKBR,MC4R,NLRP6
GO:0071900	regulation of protein serine/threonine kinase activity	biological process	0.026508	0.722161	81	3	0.634324	ABL1,CDK12,UVRAG
GO:0006626	protein targeting to mitochondrion	biological process	0.02723	0.722161	51	2	0.253771	HSP90AA1,PITRM1
GO:0009611	response to wounding	biological process	0.027472	0.722161	61	3	0.643854	GAP43,PDGFB,RPS6KB1
GO:0051347	positive regulation of transferase activity	biological process	0.027634	0.722161	136	5	1.68192	EPHA2,HSP90AA1,KLF4,LTK,PARM1
GO:0019932	second-messenger-mediated signaling	biological process	0.027757	0.722161	60	3	0.647044	DDAH2,NOS3,PLCG1
GO:0043085	positive regulation of catalytic activity	biological process	0.02933	0.722161	85	3	0.661711	ABL1,GTF3C4,PITRM1
GO:0098794	postsynapse	cellular component	0.030563	0.542493	610	13	7.22813	ABL1,ATP2B2,CACNA1H,CACNA2D1,CLSTN2,DGKI,DICER1,DOCK10,HSPA8,KCNC4,NUMB,RPL4,ZDHHC5
GO:0034605	cellular response to heat	biological process	0.032909	0.722161	70	3	0.692466	HSP90AA1,HSPA8,TPR
GO:0006614	SRP-dependent cotranslational protein targeting to membrane	biological process	0.033925	0.722161	90	2	0.286029	RPL4,SEC61A1
GO:0006897	endocytosis	biological process	0.03561	0.722161	304	8	3.74469	ABL1,AP2A1,CD163,EHD1,HSP90AA1,MRC2(x2),RABEP1
GO:0006605	protein targeting	biological process	0.036751	0.722161	143	4	1.23941	KIF13B,NLRP6,PITRM1,SEC61A1
GO:0030195	negative regulation of blood coagulation	biological process	0.037386	0.722161	38	2	0.302682	NOS3,PDGFB
GO:0022408	negative regulation of cell-cell adhesion	biological process	0.038865	0.722161	35	2	0.309184	ABL1,KLF4
GO:0045047	protein targeting to ER	biological process	0.039623	0.722161	96	2	0.311764	RPL4,SEC61A1
GO:0050863	regulation of T cell activation	biological process	0.039961	0.722161	45	2	0.3146	ABL1,TBX21
GO:0018108	peptidyl-tyrosine phosphorylation	biological process	0.040407	0.722161	147	6	2.49775	ABL1,EPHA2,LTK,PDGFB,PKDCC,TTBK1
GO:0080135	regulation of cellular response to stress	biological process	0.040817	0.722161	99	4	1.28126	ABL1,HSP90AA1,HSPA8,TPR
GO:0048585	negative regulation of response to stimulus	biological process	0.041952	0.722161	125	5	1.89009	EPHA2,KLF4,LTK,NCOR2,NLRP6
GO:0010976	positive regulation of neuron projection development	biological process	0.042347	0.722161	141	5	1.89019	AP2A1,LTK,PLXNA1,RAPGEF2,UNC13A
GO:0007411	axon guidance	biological process	0.042866	0.722161	224	7	3.20162	ENAH,EPHA2,GAP43,GLI3,NRXN3,PLCG1,PLXNA1
GO:0030163	protein catabolic process	biological process	0.04304	0.722161	90	3	0.772037	HSP90AA1,HSPA8,PSMA4
GO:0005516	calmodulin binding	molecular function	0.043454	0.685064	197	8	3.89589	ATP2B2,CACNA1S,GAP43,MYH6,NOS3,TRPV5,UNC13A,UNC13B
GO:0009749	response to glucose	biological process	0.045807	0.722161	92	3	0.792968	PFKL,RPS6KB1,UNC13B
GO:0030139	endocytic vesicle	cellular component	0.046016	0.635056	118	4	1.33028	AP2A1,HSP90AA1,RABEP1,RAPGEF2
GO:0032270	positive regulation of cellular protein metabolic process	biological process	0.046421	0.722161	87	3	0.7953	HSP90AA1,KLF4,RPS6KB1
GO:0099504	synaptic vesicle cycle	biological process	0.046526	0.722161	171	5	1.93779	CADPS,EHD1,HSPA8,UNC13A,UNC13B
GO:0016301	kinase activity	molecular function	0.04748	0.685064	277	7	3.27653	ABL1,CDK12,DGKI,LTK,MASTL,PKDCC,RPS6KB1
GO:0051480	regulation of cytosolic calcium ion concentration	biological process	0.048416	0.722161	139	4	1.35958	ABL1,ATP2B2,CCKBR,CDH23
GO:0014069	postsynaptic density	cellular component	0.048444	0.635056	371	9	4.71418	ABL1,ATP2B2,CLSTN2,DGKI,DICER1,GAP43,HSPA8,NUMB,RPL4
GO:0005245	voltage-gated calcium channel activity	molecular function	0.049413	0.685064	44	3	0.816502	CACNA1H,CACNA1S,CACNA2D1
GO:0007416	synapse assembly	biological process	0.04963	0.722161	137	5	1.98203	ABL1,GAP43,NPTXR,NRXN3,NUMB
GO:0050852	T cell receptor signaling pathway	biological process	0.049918	0.722161	167	4	1.37433	ABL1,BTN3A3,PLCG1,PSMA4
