# Supplementary material for: Systematic analysis of exonic germline and postzygotic de novo mutations in bipolar disorder
Source: Nat Commun. 2021 Jun 18;12:3750. doi: 10.1038/s41467-021-23453-w (PMC8213845; doi:10.1038/s41467-021-23453-w)
Supplement: Supplementary file 6 — Supplementary Data 3 [file 41467_2021_23453_MOESM6_ESM.xlsx]

## Sheet: Supplementary Data 3
Supplementary Data 3. Genes upregulated in the cluster 8 cells (c8 sigunature genes)
Gene Symbol	Raw P value	Average log fold change	% detected cells, cluster 8	% detected cells, other clusters	Bonferroni corrected P	With ultra-rare damaging DNM
LOC391359	4.55897e-114	0.429626	0.996	0.958	1.98329e-109	0
CHD5	3.20076e-107	1.94795	0.964	0.843	1.39243e-102	0
SNORD115	8.13122e-107	1.60502	0.984	0.899	3.53732e-102	0
C4orf50	1.14754e-68	0.543556	0.324	0.054	4.99214e-64	0
ELAVL3	7.57353e-67	0.759743	0.92	0.746	3.29471e-62	0
PRRC2C	1.15049e-62	1.32733	0.96	0.88	5.00497e-58	0
ENPP7P2	7.17368e-62	1.15815	0.844	0.463	3.12076e-57	0
TTC3	4.32194e-60	0.851977	0.992	0.941	1.88017e-55	0
LINC00342	3.08024e-58	1.4205	0.876	0.668	1.34e-53	0
MPHOSPH8	6.45728e-55	0.827341	0.98	0.941	2.80911e-50	0
BRSK2	2.99914e-53	0.908332	0.84	0.569	1.30472e-48	0
ANKRD18B	4.11883e-53	1.35586	0.704	0.345	1.79181e-48	0
XIST	3.76559e-51	0.939938	0.616	0.241	1.63814e-46	0
GOLGA4	3.47018e-50	1.29399	0.912	0.743	1.50963e-45	0
NKTR	2.30145e-49	1.02811	0.956	0.907	1.0012e-44	0
ANKRD20A7P	1.79847e-47	0.45915	0.872	0.556	7.82386e-43	0
DGKZ	4.44054e-45	0.596013	0.856	0.653	1.93177e-40	0
ENPP7P1	3.44275e-44	0.881872	0.904	0.689	1.4977e-39	0
GOLGB1	8.08055e-42	1.18073	0.9	0.807	3.51528e-37	0
ANK3	3.67543e-41	0.868296	0.98	0.903	1.59892e-36	0
NRGN	9.95447e-41	0.389616	0.896	0.611	4.33049e-36	0
CYP3A51P	2.10693e-40	0.514949	0.392	0.123	9.16579e-36	0
RTF1	2.96058e-38	1.00562	0.912	0.877	1.28794e-33	0
LOC100507131	4.03223e-38	0.321811	0.44	0.15	1.75414e-33	0
LOC105369391	1.17857e-37	0.331522	0.412	0.129	5.12713e-33	0
ARPP21	2.43389e-37	0.741357	0.948	0.678	1.05882e-32	0
KIAA0020	9.79753e-37	1.06295	0.852	0.761	4.26222e-32	0
LOC101928451	7.25261e-36	0.569326	0.648	0.346	3.1551e-31	0
KIAA0930	2.08787e-35	0.713796	0.908	0.755	9.08287e-31	0
DNMT3A	1.19799e-34	0.654527	0.608	0.304	5.21163e-30	0
CABP1	6.36163e-33	0.526573	0.788	0.577	2.7675e-28	0
ANKRD20A1	3.69856e-32	0.295746	0.724	0.583	1.60898e-27	0
RPS3AP29	6.48504e-32	0.457754	0.38	0.132	2.82119e-27	0
ZNF292	3.07419e-31	0.721047	0.964	0.871	1.33736e-26	0
LOC100420794	7.19111e-31	0.743553	0.668	0.435	3.12835e-26	0
SLC17A7	1.40215e-30	0.557056	0.912	0.577	6.09978e-26	0
PNISR	1.83633e-30	0.454268	0.996	0.985	7.98859e-26	0
C5orf42	9.5534e-30	0.895882	0.912	0.754	4.15602e-25	0
KMT2C	1.28069e-29	0.798797	0.872	0.762	5.57138e-25	1
ERC2-IT1	1.59352e-29	0.430577	0.364	0.125	6.9323e-25	0
VWA3A	1.85055e-29	0.473669	0.708	0.393	8.05045e-25	0
PLXND1	4.68079e-29	0.317105	0.384	0.145	2.03628e-24	0
SAFB2	2.70607e-28	0.883884	0.844	0.701	1.17722e-23	0
LOC100421404	6.76626e-28	0.62695	0.352	0.128	2.94353e-23	0
NPM1P3	7.07623e-28	0.278612	0.164	0.032	3.07837e-23	0
LOC105376404	7.4593e-28	0.473312	0.728	0.4	3.24502e-23	0
CDC42BPA	8.18312e-28	0.857042	0.924	0.856	3.5599e-23	0
AKAP13	8.48342e-28	0.618428	0.62	0.349	3.69054e-23	0
P2RX7	9.32743e-28	0.368914	0.704	0.399	4.05771e-23	0
MACF1	1.96488e-27	0.681789	0.968	0.907	8.54782e-23	0
LINC00260	2.13672e-26	0.438503	0.448	0.191	9.29536e-22	0
MAST1	3.05748e-26	0.619065	0.796	0.637	1.33009e-21	0
SON	1.15785e-25	0.487809	0.972	0.993	5.03697e-21	0
MVD	1.63513e-25	0.549948	0.724	0.566	7.11332e-21	0
LMO4	3.63522e-25	0.5365	0.908	0.677	1.58143e-20	0
SHC2	1.04727e-24	0.49247	0.752	0.553	4.55594e-20	0
KCNIP4-IT1	1.20137e-24	0.578545	0.82	0.535	5.22632e-20	0
MINOS1P1	1.22859e-24	0.299313	0.448	0.195	5.34473e-20	0
PITPNM2	1.73054e-24	0.36239	0.624	0.35	7.52835e-20	0
LOC105376973	1.88794e-24	0.386454	0.684	0.491	8.21311e-20	0
TLK2P2	2.74287e-24	0.272328	0.312	0.11	1.19323e-19	0
MAVS	3.93466e-24	0.370492	0.696	0.415	1.7117e-19	0
PPFIA2	2.20782e-23	0.780805	0.936	0.782	9.60468e-19	0
MROH1	5.24579e-23	0.52153	0.688	0.489	2.28208e-18	0
NPTX1	2.29516e-22	0.593869	0.852	0.558	9.98461e-18	0
RANGAP1	3.25327e-22	0.493868	0.688	0.468	1.41527e-17	0
MIB2	5.32279e-22	0.449856	0.608	0.39	2.31557e-17	0
PRPF4B	6.6232e-22	0.683123	0.92	0.876	2.88129e-17	0
WDR66	7.38856e-21	0.315651	0.496	0.283	3.21424e-16	0
HIVEP3	8.02635e-21	0.815844	0.624	0.402	3.4917e-16	0
RALGDS	8.44332e-21	0.548347	0.724	0.576	3.6731e-16	0
LOC101927080	1.16687e-20	0.603532	0.656	0.412	5.07622e-16	0
LOC100506578	1.34724e-20	0.255357	0.328	0.129	5.86089e-16	0
MLXIP	4.3799e-20	0.56454	0.688	0.472	1.90539e-15	0
RAP1GAP	1.03172e-19	0.550155	0.88	0.745	4.48829e-15	0
LOC100533757	1.06119e-19	0.573945	0.204	0.064	4.61649e-15	0
KIAA1377	1.60391e-19	0.633902	0.828	0.745	6.97748e-15	0
L1TD1P1	3.49177e-19	0.640019	0.564	0.344	1.51902e-14	0
STXBP5L	3.65218e-19	0.641766	0.928	0.772	1.58881e-14	0
CCAR1	3.90773e-19	0.800918	0.776	0.652	1.69998e-14	1
EPHB6	5.18256e-19	0.518072	0.848	0.673	2.25457e-14	0
MGAT5B	1.29637e-18	0.434306	0.568	0.36	5.63958e-14	0
STX1A	6.14882e-18	0.434226	0.78	0.613	2.67492e-13	0
NPIPA1	6.45767e-18	0.437537	0.86	0.864	2.80928e-13	0
NBEA	9.62245e-18	0.558477	0.936	0.816	4.18606e-13	0
AHI1	3.14885e-17	0.358036	0.996	0.955	1.36985e-12	0
PLXNA1	5.70105e-17	0.481598	0.676	0.47	2.48013e-12	1
RUNDC3A	6.39534e-17	0.558205	0.816	0.699	2.78216e-12	0
CCDC144CP	6.57666e-17	0.561413	0.772	0.617	2.86105e-12	0
SPDYE3	1.161e-16	0.287881	0.356	0.164	5.05069e-12	0
LOC101927385	1.1852e-16	0.271572	0.392	0.186	5.15598e-12	0
LAMB1	1.48591e-16	0.906596	0.512	0.317	6.46418e-12	0
LOC100420851	2.16482e-16	0.439151	0.568	0.334	9.4176e-12	0
MICAL3	3.14979e-16	0.417575	0.816	0.611	1.37025e-11	0
SCNN1D	4.96777e-16	0.295242	0.508	0.295	2.16113e-11	0
PCDHB	1.16449e-15	0.70563	0.844	0.676	5.06589e-11	0
COL11A2	2.06565e-15	0.269286	0.388	0.197	8.98621e-11	0
NPM2	2.52092e-15	0.448337	0.612	0.417	1.09667e-10	0
RSF1	2.69358e-15	0.877655	0.828	0.713	1.17179e-10	0
DNM1	8.64178e-15	0.424371	0.968	0.851	3.75943e-10	0
C17orf70	1.356e-14	0.257943	0.444	0.246	5.899e-10	0
PLCH2	1.95644e-14	0.309089	0.424	0.251	8.51112e-10	0
MYO9B	4.95549e-14	0.4528	0.468	0.285	2.15579e-09	0
STYXL1	1.08566e-13	0.421355	0.496	0.324	4.72296e-09	0
PCM1	1.08929e-13	0.503376	0.928	0.9	4.73875e-09	0
ERCC6L2	1.14182e-13	0.702913	0.76	0.618	4.96724e-09	0
ZNF316	3.24365e-13	0.321115	0.452	0.292	1.41109e-08	0
HSD3BP4	4.63237e-13	0.368114	0.384	0.202	2.01522e-08	0
BIN1	4.87481e-13	0.450503	0.812	0.74	2.12069e-08	0
NOS1AP	4.97637e-13	0.525486	0.708	0.526	2.16487e-08	0
HAUS7	5.67186e-13	0.572718	0.444	0.278	2.46743e-08	0
EEF1D	8.59648e-13	0.486227	0.512	0.35	3.73973e-08	0
LINC00599	8.66186e-13	0.314243	0.912	0.857	3.76817e-08	0
PTDSS2	2.29602e-12	0.291511	0.504	0.331	9.98839e-08	0
CTBP2	2.36841e-12	0.585365	0.496	0.339	1.03033e-07	0
MKRN5P	2.82587e-12	0.3572	0.3	0.147	1.22934e-07	0
KCNMA1	3.3272e-12	0.479863	0.916	0.784	1.44743e-07	0
BTNL9	3.35013e-12	0.546189	0.276	0.133	1.45741e-07	0
CRHR1-IT1	3.81589e-12	0.297275	0.488	0.302	1.66003e-07	0
SETD2	3.96492e-12	0.731566	0.676	0.566	1.72486e-07	0
REEP2	4.07838e-12	0.402074	0.656	0.576	1.77422e-07	0
FAM193B	4.30639e-12	0.405045	0.56	0.391	1.87341e-07	0
PAICSP1	9.25632e-12	0.348797	0.572	0.403	4.02678e-07	0
ROCK2	1.35313e-11	0.574058	0.9	0.772	5.88651e-07	0
CALD1	1.9598e-11	0.980675	0.684	0.66	8.52572e-07	0
LOC728138	2.049e-11	0.509386	0.296	0.157	8.91375e-07	0
GRIA2	2.23786e-11	0.289168	0.996	0.962	9.73538e-07	0
KCNN3	2.69407e-11	0.36074	0.432	0.249	1.172e-06	0
DPP7	4.82029e-11	0.3214	0.76	0.606	2.09697e-06	0
TSPAN17	6.86029e-11	0.328146	0.34	0.197	2.98443e-06	0
ZMAT1	7.07594e-11	0.857422	0.64	0.544	3.07825e-06	0
ALS2CR12	7.30553e-11	0.437695	0.312	0.177	3.17813e-06	0
MYL5	9.21146e-11	0.52207	0.272	0.147	4.00726e-06	0
KCNT1	1.40376e-10	0.324012	0.696	0.553	6.10677e-06	0
CEP350	2.18532e-10	0.73013	0.736	0.639	9.50681e-06	0
WIPF2	2.35994e-10	0.283922	0.708	0.538	1.02664e-05	0
PRO1804	2.73276e-10	0.601842	0.3	0.162	1.18883e-05	0
SRRT	5.81756e-10	0.49443	0.428	0.3	2.53081e-05	0
TNFRSF25	1.50057e-09	0.351003	0.576	0.469	6.52794e-05	0
NPIPP1	1.7064e-09	0.487682	0.732	0.73	7.42333e-05	0
CACNA1I	1.99323e-09	0.313578	0.42	0.281	8.67115e-05	0
AFF3	2.34273e-09	0.498462	0.64	0.548	0.000101916	0
BOP1	4.14268e-09	0.268404	0.368	0.215	0.000180219	0
N4BP2L2	4.70468e-09	0.386117	0.936	0.926	0.000204668	0
KIF1A	5.9651e-09	0.369187	0.896	0.867	0.0002595	0
ZNF527	6.56135e-09	0.280858	0.24	0.118	0.000285439	0
ICE1	6.83036e-09	0.595079	0.756	0.668	0.000297141	0
POLR3G	7.95922e-09	0.474516	0.396	0.251	0.00034625	0
FMN1	9.58194e-09	0.419852	0.488	0.355	0.000416843	0
CELF1	1.03287e-08	0.3618	0.8	0.692	0.000449329	0
RRP7A	1.65053e-08	0.32488	0.432	0.302	0.000718028	0
UBR4	1.79055e-08	0.436967	0.784	0.685	0.000778942	0
CACNA1C	1.92973e-08	0.303736	0.676	0.531	0.000839489	0
LOC105373659	2.99632e-08	0.324546	0.624	0.474	0.00130349	0
MDN1	3.44886e-08	0.463825	0.732	0.618	0.00150036	0
LOC101928788	3.68941e-08	0.255919	0.14	0.058	0.001605	0
LOC105370353	7.38851e-08	0.328828	0.328	0.213	0.00321422	0
HSP90B2P	1.13238e-07	0.639737	0.324	0.23	0.00492617	0
LRRIQ1	1.19615e-07	0.587464	0.48	0.357	0.00520359	0
TRIM9	1.23386e-07	0.280959	0.948	0.843	0.00536767	0
RBM14	1.57614e-07	0.277112	0.488	0.361	0.0068567	0
ZDHHC11B	1.92755e-07	0.445452	0.564	0.473	0.0083854	0
CIAO1	2.41318e-07	0.413167	0.72	0.65	0.0104981	0
ZGLP1	3.06036e-07	0.29259	0.388	0.261	0.0133135	0
NR2F1	3.27906e-07	0.322322	0.672	0.617	0.0142649	0
REV3L	3.77911e-07	0.400852	0.844	0.798	0.0164403	0
MYT1L	4.48572e-07	0.532723	0.856	0.801	0.0195142	0
KSR2	4.91011e-07	0.306807	0.852	0.784	0.0213605	0
FAM153C	5.26116e-07	0.488531	0.392	0.318	0.0228876	0
USP42	5.94985e-07	0.254885	0.396	0.276	0.0258836	1
MNAT1	7.20411e-07	0.444994	0.86	0.829	0.03134	0
DDX10	7.91495e-07	0.432873	0.616	0.501	0.0344324	0
PEAK1	9.58179e-07	0.518272	0.596	0.499	0.0416837	0
GNL3L	1.01181e-06	0.268793	0.5	0.402	0.0440167	0
