# Supplementary material for: Systematic analysis of exonic germline and postzygotic de novo mutations in bipolar disorder
Source: Nat Commun. 2021 Jun 18;12:3750. doi: 10.1038/s41467-021-23453-w (PMC8213845; doi:10.1038/s41467-021-23453-w)
Supplement: Supplementary file 7 — Supplementary Data 4 [file 41467_2021_23453_MOESM7_ESM.xlsx]

## Sheet: Supplementary Data 4
Supplementary Data 4. Gene ontology enrichment analysis of c8 signature genes
GO category	GO ID	GO term	Raw P value	Benjamini-Hochberg-corrected P	P value (excluding genes with damaging DNM)	Benjamini-Hochberg-corrected P (excluding genes with damaging DNM)	Hit Count in Query List	Hit Count in Genome	Genes
GO: Cellular Component	GO:0045202	synapse	3.436e-07	0.000145	1.741e-07	7.259e-05	27	1482	ROCK2,CABP1,CACNA1C,BIN1,NPTX1,ANK3,CALD1,KIF1A,NRGN,STXBP5L,PPFIA2,BRSK2,GRIA2,DGKZ,NBEA,PNISR,EEF1D,STX1A,P2RX7,TRIM9,KCNMA1,SLC17A7,KCNN3,MACF1,CTBP2,DNM1,NOS1AP
GO: Cellular Component	GO:0098978	glutamatergic synapse	6.885e-07	0.0001453	4.551e-07	9.488e-05	15	511	ROCK2,CABP1,CACNA1C,BIN1,NPTX1,NRGN,PPFIA2,GRIA2,DGKZ,EEF1D,STX1A,KCNMA1,CTBP2,DNM1,NOS1AP
GO: Molecular Function	GO:0008092	cytoskeletal protein binding	2.099e-06	0.001033	1.215e-06	0.0005891	22	1061	ROCK2,HAUS7,CACNA1C,BIN1,ANK3,CALD1,KIF1A,MYO9B,STXBP5L,BRSK2,GRIA2,MIB2,CEP350,SETD2,STX1A,FMN1,KCNMA1,MAST1,MACF1,MICAL3,DNM1,WIPF2
GO: Cellular Component	GO:0098793	presynapse	7.167e-06	0.001008	4.732e-06	0.0006577	16	699	CACNA1C,BIN1,KIF1A,STXBP5L,PPFIA2,BRSK2,GRIA2,PNISR,STX1A,P2RX7,TRIM9,KCNMA1,SLC17A7,CTBP2,DNM1,NOS1AP
GO: Cellular Component	GO:0098794	postsynapse	1.433e-05	0.001511	9.34e-06	0.0009737	17	825	CABP1,CACNA1C,NPTX1,ANK3,CALD1,KIF1A,NRGN,GRIA2,DGKZ,NBEA,STX1A,P2RX7,KCNMA1,SLC17A7,MACF1,DNM1,NOS1AP
GO: Cellular Component	GO:0048786	presynaptic active zone	3.015e-05	0.002545	2.52e-05	0.002102	6	96	PPFIA2,PNISR,STX1A,KCNMA1,SLC17A7,CTBP2
GO: Biological Process	GO:0099504	synaptic vesicle cycle	2.728e-06	0.007355	2.044e-06	0.005484	10	236	BIN1,STXBP5L,PPFIA2,BRSK2,STX1A,P2RX7,TRIM9,SLC17A7,CTBP2,DNM1
GO: Biological Process	GO:0099003	vesicle-mediated transport in synapse	7.608e-06	0.01026	5.73e-06	0.007687	10	265	BIN1,STXBP5L,PPFIA2,BRSK2,STX1A,P2RX7,TRIM9,SLC17A7,CTBP2,DNM1
GO: Molecular Function	GO:0022839	ion gated channel activity	9.087e-05	0.01918	6.69e-05	0.01395	12	478	CACNA1C,BIN1,ANK3,GRIA2,P2RX7,KCNMA1,SCNN1D,SLC17A7,KCNN3,CACNA1I,KCNT1,NOS1AP
GO: Molecular Function	GO:0022836	gated channel activity	0.0001169	0.01918	8.631e-05	0.01395	12	491	CACNA1C,BIN1,ANK3,GRIA2,P2RX7,KCNMA1,SCNN1D,SLC17A7,KCNN3,CACNA1I,KCNT1,NOS1AP
GO: Cellular Component	GO:0099568	cytoplasmic region	0.0003564	0.02507	0.0002608	0.01812	13	687	CABP1,RANGAP1,WDR66,CALD1,KIF1A,MYO9B,GRIA2,MACF1,AKAP13,CTBP2,MICAL3,WIPF2,FLACC1
GO: Molecular Function	GO:0005261	cation channel activity	0.0002291	0.02459	0.0001703	0.01953	12	528	CACNA1C,BIN1,ANK3,GRIA2,STX1A,P2RX7,KCNMA1,SCNN1D,KCNN3,CACNA1I,KCNT1,NOS1AP
GO: Molecular Function	GO:0022843	voltage-gated cation channel activity	0.0002499	0.02459	0.0002014	0.01953	8	245	CACNA1C,BIN1,ANK3,GRIA2,KCNMA1,CACNA1I,KCNT1,NOS1AP
GO: Molecular Function	GO:0005216	ion channel activity	0.0003763	0.03085	0.0002762	0.02233	13	641	CACNA1C,BIN1,ANK3,GRIA2,STX1A,P2RX7,KCNMA1,SCNN1D,SLC17A7,KCNN3,CACNA1I,KCNT1,NOS1AP
GO: Cellular Component	GO:0099523	presynaptic cytosol	0.0004888	0.02854	0.0004454	0.02322	3	25	PPFIA2,TRIM9,CTBP2
GO: Cellular Component	GO:0015629	actin cytoskeleton	0.000541	0.02854	0.0003911	0.02322	14	813	RALGDS,BIN1,CDC42BPA,MYL5,CALD1,MYO9B,STX1A,FMN1,SCNN1D,KCNN3,MACF1,AKAP13,PEAK1,WIPF2
GO: Cellular Component	GO:0015630	microtubule cytoskeleton	0.0007967	0.02946	0.0005345	0.02408	19	1368	ROCK2,HAUS7,RANGAP1,WDR66,AHI1,KIF1A,UBR4,BRSK2,REEP2,CEP350,FMN1,CIAO1,ERCC6L2,MACF1,MICAL3,CEP126,DNM1,FLACC1,PCM1
GO: Cellular Component	GO:0008021	synaptic vesicle	0.000806	0.02946	0.0006677	0.02408	7	242	BIN1,KIF1A,GRIA2,STX1A,TRIM9,SLC17A7,DNM1
GO: Cellular Component	GO:0045211	postsynaptic membrane	0.0009833	0.02946	0.0007838	0.02408	9	405	CABP1,CACNA1C,NPTX1,ANK3,NRGN,GRIA2,NBEA,KCNMA1,DNM1
GO: Cellular Component	GO:0099512	supramolecular fiber	0.001128	0.02946	0.0007512	0.02408	20	1521	HAUS7,CACNA1C,RALGDS,BIN1,WDR66,COL11A2,MYL5,ANK3,CALD1,KIF1A,MYO9B,REEP2,FMN1,KCNN3,MACF1,AKAP13,DNM1,WIPF2,FLACC1,NOS1AP
GO: Cellular Component	GO:0099081	supramolecular polymer	0.001193	0.02946	0.0007953	0.02408	20	1528	HAUS7,CACNA1C,RALGDS,BIN1,WDR66,COL11A2,MYL5,ANK3,CALD1,KIF1A,MYO9B,REEP2,FMN1,KCNN3,MACF1,AKAP13,DNM1,WIPF2,FLACC1,NOS1AP
GO: Cellular Component	GO:0099080	supramolecular complex	0.001212	0.02946	0.0008083	0.02408	20	1530	HAUS7,CACNA1C,RALGDS,BIN1,WDR66,COL11A2,MYL5,ANK3,CALD1,KIF1A,MYO9B,REEP2,FMN1,KCNN3,MACF1,AKAP13,DNM1,WIPF2,FLACC1,NOS1AP
GO: Cellular Component	GO:0030315	T-tubule	0.001005	0.02946	0.0008926	0.02481	4	71	CACNA1C,BIN1,ANK3,NOS1AP
GO: Cellular Component	GO:0070382	exocytic vesicle	0.001223	0.02946	0.001016	0.02588	7	260	BIN1,KIF1A,GRIA2,STX1A,TRIM9,SLC17A7,DNM1
GO: Cellular Component	GO:0014069	postsynaptic density	0.001396	0.02946	0.001117	0.02588	9	426	CABP1,CACNA1C,CALD1,NRGN,GRIA2,DGKZ,STX1A,MACF1,DNM1
GO: Cellular Component	GO:0032279	asymmetric synapse	0.001396	0.02946	0.001117	0.02588	9	426	CABP1,CACNA1C,CALD1,NRGN,GRIA2,DGKZ,STX1A,MACF1,DNM1
GO: Cellular Component	GO:0044300	cerebellar mossy fiber	0.001342	0.02946	0.001261	0.02628	2	9	BIN1,SLC17A7
GO: Cellular Component	GO:0098843	postsynaptic endocytic zone	0.001342	0.02946	0.001261	0.02628	2	9	GRIA2,DNM1
GO: Molecular Function	GO:0005516	calmodulin binding	0.0005896	0.0359	0.0004882	0.02784	7	213	CACNA1C,ARPP21,CALD1,NRGN,MYO9B,UBR4,KCNN3
GO: Molecular Function	GO:0005234	extracellularly glutamate-gated ion channel activity	0.0006573	0.0359	0.0006173	0.02784	2	6	GRIA2,SLC17A7
GO: Molecular Function	GO:0015267	channel activity	0.000913	0.0359	0.0006784	0.02784	13	705	CACNA1C,BIN1,ANK3,GRIA2,STX1A,P2RX7,KCNMA1,SCNN1D,SLC17A7,KCNN3,CACNA1I,KCNT1,NOS1AP
GO: Molecular Function	GO:0044323	retinoic acid-responsive element binding	0.0009162	0.0359	0.0008606	0.02784	2	7	MYT1L,NR2F1
GO: Molecular Function	GO:0022803	passive transmembrane transporter activity	0.0009249	0.0359	0.0006873	0.02784	13	706	CACNA1C,BIN1,ANK3,GRIA2,STX1A,P2RX7,KCNMA1,SCNN1D,SLC17A7,KCNN3,CACNA1I,KCNT1,NOS1AP
GO: Molecular Function	GO:0030674	protein binding, bridging	0.0009986	0.0359	0.0008297	0.02784	7	233	COL11A2,ANK3,KSR2,STX1A,MAVS,RBM14,AKAP13
GO: Molecular Function	GO:0005244	voltage-gated ion channel activity	0.001035	0.0359	0.0008429	0.02784	8	304	CACNA1C,BIN1,ANK3,GRIA2,KCNMA1,CACNA1I,KCNT1,NOS1AP
GO: Molecular Function	GO:0022832	voltage-gated channel activity	0.001057	0.0359	0.0008609	0.02784	8	305	CACNA1C,BIN1,ANK3,GRIA2,KCNMA1,CACNA1I,KCNT1,NOS1AP
GO: Molecular Function	GO:0046873	metal ion transmembrane transporter activity	0.001094	0.0359	0.0008292	0.02784	12	630	CACNA1C,BIN1,ANK3,GRIA2,STX1A,KCNMA1,SCNN1D,SLC17A7,KCNN3,CACNA1I,KCNT1,NOS1AP
GO: Cellular Component	GO:0005938	cell cortex	0.001878	0.03346	0.001535	0.0291	8	360	CABP1,CALD1,MYO9B,MACF1,AKAP13,CTBP2,MICAL3,WIPF2
GO: Cellular Component	GO:0030133	transport vesicle	0.001881	0.03346	0.00151	0.0291	9	445	BIN1,NPTX1,KIF1A,NRGN,GRIA2,STX1A,TRIM9,SLC17A7,DNM1
GO: Cellular Component	GO:0098984	neuron to neuron synapse	0.002091	0.03346	0.00168	0.02919	9	452	CABP1,CACNA1C,CALD1,NRGN,GRIA2,DGKZ,STX1A,MACF1,DNM1
GO: Cellular Component	GO:0043005	neuron projection	0.002458	0.03346	0.001668	0.02919	20	1624	EPHB6,CACNA1C,RANGAP1,BIN1,NPTX1,RAP1GAP,AHI1,ANK3,CALD1,KIF1A,NRGN,BRSK2,GRIA2,STX1A,TRIM9,KCNMA1,SLC17A7,KCNN3,MAST1,DNM1
GO: Cellular Component	GO:0099522	region of cytosol	0.002107	0.03346	0.001925	0.02972	3	41	PPFIA2,TRIM9,CTBP2
GO: Cellular Component	GO:0097060	synaptic membrane	0.002261	0.03346	0.001786	0.02972	10	548	CABP1,CACNA1C,NPTX1,ANK3,NRGN,GRIA2,NBEA,STX1A,KCNMA1,DNM1
GO: Cellular Component	GO:0099572	postsynaptic specialization	0.002387	0.03346	0.001921	0.02972	9	461	CABP1,CACNA1C,CALD1,NRGN,GRIA2,DGKZ,STX1A,MACF1,DNM1
GO: Molecular Function	GO:0019900	kinase binding	0.001369	0.03647	0.0009908	0.03003	15	926	PITPNM2,KSR2,BRSK2,GRIA2,NBEA,STX1A,LRRIQ1,SHC2,MAVS,SPDYE3,ERCC6L2,AKAP13,CTBP2,DNM1,MNAT1
GO: Cellular Component	GO:0005891	voltage-gated calcium channel complex	0.002417	0.03346	0.002209	0.03175	3	43	CACNA1C,CACNA1I,NOS1AP
GO: Cellular Component	GO:0098684	photoreceptor ribbon synapse	0.002431	0.03346	0.002284	0.03175	2	12	CTBP2,DNM1
GO: Cellular Component	GO:1990454	L-type voltage-gated calcium channel complex	0.002431	0.03346	0.002284	0.03175	2	12	CACNA1C,NOS1AP
GO: Molecular Function	GO:0005267	potassium channel activity	0.001356	0.03647	0.001153	0.03225	6	180	ANK3,GRIA2,KCNMA1,KCNN3,KCNT1,NOS1AP
GO: Molecular Function	GO:0008331	high voltage-gated calcium channel activity	0.001386	0.03647	0.001266	0.03225	3	33	CACNA1C,BIN1,NOS1AP
GO: Molecular Function	GO:1902944	aspartic-type endopeptidase activity involved in amyloid precursor protein catabolic process	0.001557	0.03647	0.001463	0.03225	2	9	ROCK2,BIN1
GO: Molecular Function	GO:0005078	MAP-kinase scaffold activity	0.001557	0.03647	0.001463	0.03225	2	9	KSR2,AKAP13
GO: Molecular Function	GO:0099181	structural constituent of presynapse	0.001557	0.03647	0.001463	0.03225	2	9	PPFIA2,CTBP2
GO: Molecular Function	GO:0051020	GTPase binding	0.001754	0.03825	0.00136	0.03225	11	577	ROCK2,RALGDS,RANGAP1,BIN1,RAP1GAP,MYO9B,STXBP5L,EEF1D,AKAP13,MICAL3,GOLGA4
GO: Molecular Function	GO:0005231	excitatory extracellular ligand-gated ion channel activity	0.001788	0.03825	0.001634	0.03445	3	36	GRIA2,P2RX7,SLC17A7
GO: Cellular Component	GO:0031594	neuromuscular junction	0.003284	0.04256	0.00293	0.03818	4	98	ANK3,STXBP5L,P2RX7,KCNN3
GO: Cellular Component	GO:0034703	cation channel complex	0.003328	0.04256	0.002843	0.03818	6	232	CACNA1C,GRIA2,STX1A,KCNMA1,CACNA1I,NOS1AP
GO: Molecular Function	GO:0043008	ATP-dependent protein binding	0.002358	0.04833	0.002216	0.04478	2	11	MYO9B,STX1A
GO: Cellular Component	GO:0002116	semaphorin receptor complex	0.002034	0.03346	NA	> 0.05	2	11	PLXND1,PLXNA1
