# Supplementary material for: Systematic analysis of exonic germline and postzygotic de novo mutations in bipolar disorder
Source: Nat Commun. 2021 Jun 18;12:3750. doi: 10.1038/s41467-021-23453-w (PMC8213845; doi:10.1038/s41467-021-23453-w)
Supplement: Supplementary file 8 — Supplementary Data 5 [file 41467_2021_23453_MOESM8_ESM.xlsx]

## Sheet: Supplementary Data 5
Supplementary Data 5. Genesets used in the characterization of c8 signature genes
Unique genes hit by a deleterious DNM in BD (n=169)	c8 signature genes in background genes (n=126)	DD genes in background genes (n=295)	BD GWAS index genes in bacground genes (n=28)	Background genes (intersection of genes expressed in c8 and protein-coding genes, n=15,713)
ABL1	CHD5	ABL1	ADCY2	A1BG
AC073343.1	ELAVL3	ADCY5	ADD3	A1CF
ADAMTS10	PRRC2C	ADNP	ANK3	A2M
AHNAK2	TTC3	AFF3	CACNA1C	A2ML1
AKTIP	MPHOSPH8	AGO1	CD47	AAAS
AMZ1	BRSK2	AHDC1	FADS2	AACS
ANAPC5	ANKRD18B	ALG13	FSTL5	AADAT
ANKRD34C	GOLGA4	AMER1	GRIN2A	AAGAB
AP2A1	NKTR	ANKRD11	HDAC5	AAK1
ARHGEF33	DGKZ	AP2S1	LMAN2L	AAMDC
ASXL2	GOLGB1	ARF1	MRPS33	AAMP
ATP2B2	ANK3	ARHGAP35	NCAN	AANAT
BDH1	NRGN	ARHGEF9	PACS1	AAR2
BEAN1	RTF1	ARID1A	PC	AARD
BLNK	ARPP21	ARID1B	PLEKHO1	AARS
BTN3A3	KIAA0930	ARID2	POU3F2	AARS2
BZRAP1	DNMT3A	ASH1L	RIMS1	AARSD1
C14orf80	CABP1	ASXL1	RPS6KA2	AASDH
C16orf11	ANKRD20A1	ASXL2	SCN2A	AASDHPPT
C19orf44	ZNF292	ASXL3	SHANK2	AASS
C1QTNF8	SLC17A7	ATP1A3	SRPK2	AATF
C4orf22	PNISR	ATP6V0A1	SSBP2	AATK
C7orf72	KMT2C	ATP6V1A	STARD9	ABAT
CACNA1H	VWA3A	ATRX	STK4	ABCA1
CACNA1S	PLXND1	AUTS2	THSD7A	ABCA10
CACNA2D1	SAFB2	BCL11A	TRANK1	ABCA12
CADPS	CDC42BPA	BCL11B	ZCCHC2	ABCA13
CAPN15	AKAP13	BCOR	ZNF592	ABCA2
CBR4	P2RX7	BICD2		ABCA3
CCAR1	MACF1	BMPR2		ABCA4
CCDC158	MAST1	BRAF		ABCA5
CCDC88A	SON	BRPF1		ABCA6
CCKBR	MVD	CACNA1A		ABCA7
CD163	LMO4	CACNA1C		ABCA8
CDH23	SHC2	CACNA1E		ABCA9
CDK12	PITPNM2	CACNA1G		ABCB1
CLCN1	MAVS	CAMK2B		ABCB10
CLSTN2	PPFIA2	CAMTA1		ABCB11
CNNM3	MROH1	CASK		ABCB4
CNTNAP1	NPTX1	CBL		ABCB5
COX4I1	RANGAP1	CDK13		ABCB6
CPZ	MIB2	CDK8		ABCB7
CSAD	PRPF4B	CDKL5		ABCB8
CTC-293G12.1	WDR66	CHAMP1		ABCB9
DCHS1	HIVEP3	CHD2		ABCC1
DDAH2	RALGDS	CHD3		ABCC10
DDHD1	MLXIP	CHD4		ABCC11
DDX42	RAP1GAP	CHD7		ABCC12
DGKI	STXBP5L	CHD8		ABCC3
DICER1	CCAR1	CLCN4		ABCC4
DIRC2	EPHB6	CLTC		ABCC5
DOCK10	MGAT5B	CNKSR2		ABCC6
DOCK4	STX1A	CNOT3		ABCC8
DSEL	NPIPA1	COG4		ABCC9
EHD1	NBEA	COL2A1		ABCD1
EIF4ENIF1	AHI1	COL4A1		ABCD2
EIF5B	PLXNA1	COL4A3BP		ABCD3
EMC7	RUNDC3A	CREBBP		ABCD4
ENAH	SPDYE3	CSNK2A1		ABCE1
EPHA2	LAMB1	CSNK2B		ABCF1
EPPK1	MICAL3	CTBP1		ABCF2
EVC2	SCNN1D	CTCF		ABCF3
EXOC1	COL11A2	CTNNB1		ABCG1
EXTL1	NPM2	CUL3		ABCG4
FAT4	RSF1	CUL4B		ABCG5
FSD1L	DNM1	DDX23		ABCG8
FYTTD1	PLCH2	DDX3X		ABHD1
GALT	MYO9B	DEAF1		ABHD10
GAP43	STYXL1	DHDDS		ABHD11
GAREM	PCM1	DLG4		ABHD12
GIGYF1	ERCC6L2	DNM1		ABHD12B
GLI3	ZNF316	DNM1L		ABHD13
GPR155	BIN1	DNMT3A		ABHD14A
GTF3C4	NOS1AP	DPF2		ABHD14B
HEPACAM	HAUS7	DPYSL5		ABHD15
HSP90AA1	EEF1D	DYNC1H1		ABHD16A
HSPA8	PTDSS2	DYRK1A		ABHD16B
IGLV3-27	CTBP2	EBF3		ABHD17A
KCNC4	KCNMA1	EEF1A2		ABHD17B
KIAA0368	BTNL9	EEF2		ABHD17C
KIAA0586	SETD2	EFTUD2		ABHD2
KIF13B	REEP2	EHMT1		ABHD3
KLF12	FAM193B	EIF5A		ABHD4
KLF4	ROCK2	EP300		ABHD5
KLHDC1	CALD1	ERF		ABHD6
KMT2C	GRIA2	FBN1		ABHD8
LAMB3	KCNN3	FBXO11		ABI1
LIN52	DPP7	FBXW7		ABI2
LTK	TSPAN17	FGF12		ABI3BP
LURAP1L	ZMAT1	FGFR3		ABL1
LZTR1	ALS2CR12	FOXG1		ABL2
MAGT1	MYL5	FOXP1		ABLIM1
MASTL	KCNT1	FOXP2		ABLIM2
MC4R	CEP350	GABRA1		ABLIM3
MOGAT1	WIPF2	GABRB2		ABO
MRC2	SRRT	GABRB3		ABR
MTF2	TNFRSF25	GATAD2B		ABRA
MYH6	CACNA1I	GIGYF1		ABRACL
MYH7B	AFF3	GNAI1		ABT1
NAV2	BOP1	GNAO1		ABTB1
NCOR2	N4BP2L2	GNAS		ABTB2
NLRP6	KIF1A	GNB1		ACAA1
NOS3	ZNF527	GNB2		ACAA2
NPTXR	ICE1	GRIA2		ACACA
NRXN3	POLR3G	GRIN1		ACACB
NUMB	FMN1	GRIN2A		ACAD10
OR13D1	CELF1	GRIN2B		ACAD11
OR1S2	RRP7A	H3F3A		ACAD8
OSBPL10	UBR4	HDAC2		ACAD9
PARM1	CACNA1C	HDAC4		ACADL
PARVA	MDN1	HDAC8		ACADM
PDGFB	LRRIQ1	HECW2		ACADS
PFKL	TRIM9	HIST1H1E		ACADSB
PFKP	RBM14	HIST1H2AC		ACADVL
PGAP3	ZDHHC11B	HIVEP2		ACAP2
PHF3	CIAO1	HK1		ACAP3
PIK3R5	ZGLP1	HNRNPD		ACAT1
PITRM1	NR2F1	HNRNPK		ACAT2
PKDCC	REV3L	HNRNPU		ACBD3
PKP3	MYT1L	HRAS		ACBD4
PLCG1	KSR2	HUWE1		ACBD5
PLXNA1	USP42	IQSEC2		ACBD6
PRDM1	MNAT1	IRF2BPL		ACBD7
PSMA4	DDX10	ITPR1		ACCS
PTPRU	PEAK1	KANSL1		ACCSL
RABEP1	GNL3L	KAT6A		ACD
RAPGEF2		KAT6B		ACE
RAPGEF5		KCNA2		ACE2
RP1L1		KCNB1		ACER1
RPL4		KCND3		ACER2
RPS6KB1		KCNH1		ACER3
RSAD2		KCNK3		ACHE
SEC61A1		KCNQ2		ACIN1
SI		KCNQ3		ACKR1
SIPA1		KCNT1		ACKR2
SLC22A25		KDM5B		ACKR3
SMARCC2		KDM5C		ACKR4
SMS		KDM6A		ACLY
SOX12		KDM6B		ACMSD
SQLE		KIDINS220		ACO1
SSB		KIF11		ACO2
STK10		KIF1A		ACOT1
SUGP2		KIF5C		ACOT11
TACC2		KMT2A		ACOT12
TBX21		KMT2B		ACOT13
TEP1		KMT2C		ACOT2
TG		KMT2D		ACOT4
TMX3		KMT2E		ACOT6
TNPO3		KRAS		ACOT7
TNRC18		LZTR1		ACOT8
TNRC6C		MAGEL2		ACOT9
TPR		MAP2K1		ACOX1
TRMT1L		MAP3K7		ACOX2
TRPM1		MBD5		ACOX3
TRPV5		MECP2		ACOXL
TTBK1		MED12		ACP1
UNC13A		MED13L		ACP2
UNC13B		MEF2C		ACP5
USP42		MEIS2		ACP6
USP53		MIB1		ACR
UVRAG		MN1		ACRBP
VWA8		MSL2		ACRV1
XKR6		MSL3		ACSBG1
XKR9		MTOR		ACSBG2
XPO4		MYCN		ACSF2
ZBTB6		MYT1L		ACSF3
ZDHHC5		NAA10		ACSL1
ZNF787		NAA15		ACSL3
ZXDA		NACC1		ACSL4
		NF1		ACSL5
		NFIA		ACSL6
		NFIX		ACSM1
		NONO		ACSM3
		NOTCH1		ACSM6
		NR2F1		ACSS2
		NR4A2		ACSS3
		NSD1		ACTA1
		ODC1		ACTA2
		OGT		ACTB
		PACS1		ACTBL2
		PACS2		ACTC1
		PBX1		ACTG1
		PCBP2		ACTL10
		PCDH19		ACTL6A
		PCGF2		ACTL6B
		PDHA1		ACTN1
		PHF12		ACTN2
		PHF21A		ACTN3
		PHF6		ACTN4
		PHIP		ACTR10
		PIK3CA		ACTR1A
		PIK3R1		ACTR1B
		PIK3R2		ACTR2
		POGZ		ACTR3
		PPM1D		ACTR3B
		PPP1CB		ACTR3C
		PPP2CA		ACTR5
		PPP2R1A		ACTR6
		PPP2R5D		ACTR8
		PPP3CA		ACTRT1
		PRPF8		ACTRT3
		PRR12		ACVR1
		PSMC5		ACVR1B
		PTCH1		ACVR1C
		PTEN		ACVR2A
		PTPN11		ACVR2B
		PUF60		ACVRL1
		PURA		ACY3
		QRICH1		ACYP1
		RAB14		ACYP2
		RAC1		ADA
		RAI1		ADAD1
		RERE		ADAD2
		RHOBTB2		ADAL
		RIT1		ADAM10
		RPS6KA3		ADAM11
		SATB1		ADAM12
		SATB2		ADAM15
		SCN1A		ADAM17
		SCN2A		ADAM19
		SCN8A		ADAM20
		SET		ADAM21
		SETBP1		ADAM22
		SETD1A		ADAM23
		SETD1B		ADAM28
		SETD2		ADAM29
		SETD5		ADAM32
		SHANK3		ADAM33
		SHOC2		ADAM7
		SIN3A		ADAM8
		SKI		ADAM9
		SLC2A1		ADAMDEC1
		SLC35A2		ADAMTS1
		SLC39A8		ADAMTS10
		SLC6A1		ADAMTS13
		SMAD4		ADAMTS14
		SMARCA2		ADAMTS15
		SMARCA4		ADAMTS16
		SMARCB1		ADAMTS17
		SMC1A		ADAMTS18
		SMC3		ADAMTS19
		SNAP25		ADAMTS2
		SON		ADAMTS20
		SOX10		ADAMTS3
		SOX11		ADAMTS4
		SOX5		ADAMTS5
		SPAST		ADAMTS6
		SPEN		ADAMTS7
		SPOP		ADAMTS8
		SPTAN1		ADAMTS9
		SRCAP		ADAMTSL1
		SRRM2		ADAMTSL2
		SRSF1		ADAMTSL3
		STAG1		ADAMTSL4
		STAG2		ADAMTSL5
		STXBP1		ADAP1
		SYNCRIP		ADAP2
		SYNGAP1		ADAR
		SYT1		ADARB1
		TAB2		ADARB2
		TAF1		ADAT1
		TAOK1		ADAT2
		TBL1XR1		ADAT3
		TCF20		ADCK1
		TCF4		ADCK2
		TCF7L2		ADCK5
		TFE3		ADCY1
		TLK2		ADCY10
		TRAF7		ADCY2
		TRIO		ADCY3
		TRIP12		ADCY5
		TRPM3		ADCY6
		U2AF2		ADCY7
		UBE3A		ADCY8
		UBTF		ADCY9
		UPF1		ADCYAP1
		USP7		ADCYAP1R1
		USP9X		ADD1
		VAMP2		ADD2
		VCP		ADD3
		WAC		ADGB
		WDR26		ADGRA1
		WDR37		ADGRA2
		WDR45		ADGRA3
		YY1		ADGRB1
		ZBTB18		ADGRB2
		ZBTB20		ADGRB3
		ZC4H2		ADGRD1
		ZEB2		ADGRE2
		ZFHX3		ADGRE3
		ZMIZ1		ADGRE5
		ZMYM2		ADGRF1
		ZMYND11		ADGRF2
		ZNF148		ADGRF3
		ZNF292		ADGRF4
				ADGRF5
				ADGRG1
				ADGRG2
				ADGRG4
				ADGRG7
				ADGRL1
				ADGRL2
				ADGRL3
				ADGRL4
				ADGRV1
				ADH1A
				ADH1B
				ADH4
				ADH5
				ADH6
				ADHFE1
				ADI1
				ADIPOQ
				ADIPOR1
				ADIPOR2
				ADIRF
				ADK
				ADM2
				ADM5
				ADNP
				ADNP2
				ADO
				ADORA1
				ADORA2B
				ADPGK
				ADPRH
				ADPRHL1
				ADPRHL2
				ADPRM
				ADRA1A
				ADRA1B
				ADRA1D
				ADRA2A
				ADRA2B
				ADRA2C
				ADRB1
				ADRM1
				ADSL
				ADSS
				ADSSL1
				ADTRP
				AEBP2
				AEN
				AES
				AFAP1
				AFAP1L1
				AFAP1L2
				AFF1
				AFF2
				AFF3
				AFF4
				AFG3L2
				AFMID
				AFTPH
				AGA
				AGAP1
				AGAP11
				AGAP2
				AGAP3
				AGAP4
				AGAP5
				AGAP6
				AGAP9
				AGBL1
				AGBL2
				AGBL3
				AGBL4
				AGBL5
				AGER
				AGFG1
				AGFG2
				AGGF1
				AGK
				AGL
				AGMAT
				AGO1
				AGO2
				AGO3
				AGO4
				AGPAT1
				AGPAT2
				AGPAT3
				AGPAT4
				AGPAT5
				AGPS
				AGR2
				AGR3
				AGRN
				AGRP
				AGT
				AGTPBP1
				AGTRAP
				AHCTF1
				AHCY
				AHCYL1
				AHCYL2
				AHDC1
				AHI1
				AHNAK
				AHNAK2
				AHR
				AHRR
				AHSA1
				AHSG
				AICDA
				AIDA
				AIF1
				AIF1L
				AIFM1
				AIFM2
				AIFM3
				AIG1
				AIMP1
				AIMP2
				AIP
				AIPL1
				AIRE
				AJAP1
				AK1
				AK2
				AK3
				AK4
				AK5
				AK6
				AK7
				AK8
				AK9
				AKAP1
				AKAP10
				AKAP11
				AKAP12
				AKAP13
				AKAP14
				AKAP17A
				AKAP3
				AKAP5
				AKAP6
				AKAP7
				AKAP8
				AKAP8L
				AKAP9
				AKIP1
				AKIRIN1
				AKIRIN2
				AKNA
				AKNAD1
				AKR1A1
				AKR1B1
				AKR1B10
				AKR1B15
				AKR1C1
				AKR1C2
				AKR1C3
				AKR1D1
				AKR1E2
				AKR7A2
				AKR7A3
				AKR7L
				AKT1
				AKT1S1
				AKT2
				AKT3
				AKTIP
				ALAD
				ALAS1
				ALB
				ALCAM
				ALDH16A1
				ALDH18A1
				ALDH1A1
				ALDH1A2
				ALDH1A3
				ALDH1B1
				ALDH1L1
				ALDH1L2
				ALDH2
				ALDH3A1
				ALDH3A2
				ALDH3B1
				ALDH4A1
				ALDH5A1
				ALDH6A1
				ALDH7A1
				ALDH8A1
				ALDH9A1
				ALDOA
				ALDOB
				ALDOC
				ALG1
				ALG10
				ALG10B
				ALG11
				ALG12
				ALG13
				ALG14
				ALG1L
				ALG2
				ALG3
				ALG5
				ALG6
				ALG8
				ALG9
				ALK
				ALKBH1
				ALKBH2
				ALKBH3
				ALKBH4
				ALKBH5
				ALKBH6
				ALKBH7
				ALKBH8
				ALLC
				ALMS1
				ALOX12
				ALOX12B
				ALOX15
				ALOX15B
				ALOX5
				ALOX5AP
				ALOXE3
				ALPI
				ALPK1
				ALPK2
				ALPK3
				ALPL
				ALS2
				ALS2CL
				ALS2CR12
				ALX4
				ALYREF
				AMBP
				AMBRA1
				AMD1
				AMDHD2
				AMELX
				AMER1
				AMER2
				AMER3
				AMFR
				AMH
				AMIGO1
				AMIGO2
				AMIGO3
				AMMECR1
				AMMECR1L
				AMN
				AMN1
				AMOT
				AMOTL1
				AMOTL2
				AMPD2
				AMPD3
				AMPH
				AMT
				AMY2A
				AMY2B
				AMZ1
				AMZ2
				ANAPC1
				ANAPC10
				ANAPC11
				ANAPC13
				ANAPC15
				ANAPC16
				ANAPC2
				ANAPC4
				ANAPC5
				ANAPC7
				ANGEL1
				ANGEL2
				ANGPT1
				ANGPT2
				ANGPTL1
				ANGPTL2
				ANGPTL3
				ANGPTL4
				ANGPTL5
				ANGPTL6
				ANGPTL7
				ANHX
				ANK1
				ANK2
				ANK3
				ANKAR
				ANKDD1A
				ANKDD1B
				ANKEF1
				ANKFN1
				ANKFY1
				ANKH
				ANKHD1
				ANKHD1-EIF4EBP3
				ANKIB1
				ANKK1
				ANKLE1
				ANKLE2
				ANKMY1
				ANKMY2
				ANKRA2
				ANKRD1
				ANKRD10
				ANKRD11
				ANKRD12
				ANKRD13A
				ANKRD13B
				ANKRD13C
				ANKRD13D
				ANKRD16
				ANKRD17
				ANKRD18A
				ANKRD18B
				ANKRD2
				ANKRD20A1
				ANKRD20A2
				ANKRD20A3
				ANKRD20A4
				ANKRD22
				ANKRD23
				ANKRD24
				ANKRD26
				ANKRD27
				ANKRD28
				ANKRD29
				ANKRD30A
				ANKRD30BL
				ANKRD31
				ANKRD33
				ANKRD33B
				ANKRD34A
				ANKRD34B
				ANKRD34C
				ANKRD35
				ANKRD36
				ANKRD36B
				ANKRD36C
				ANKRD37
				ANKRD39
				ANKRD40
				ANKRD42
				ANKRD44
				ANKRD45
				ANKRD46
				ANKRD49
				ANKRD50
				ANKRD52
				ANKRD53
				ANKRD54
				ANKRD55
				ANKRD6
				ANKRD60
				ANKRD61
				ANKRD62
				ANKRD63
				ANKRD65
				ANKRD66
				ANKRD7
				ANKRD9
				ANKS1A
				ANKS1B
				ANKS3
				ANKS4B
				ANKS6
				ANKZF1
				ANLN
				ANO1
				ANO10
				ANO2
				ANO3
				ANO4
				ANO5
				ANO6
				ANO7
				ANO8
				ANP32A
				ANP32B
				ANP32C
				ANP32D
				ANP32E
				ANTXR1
				ANTXR2
				ANXA1
				ANXA11
				ANXA2
				ANXA2R
				ANXA3
				ANXA4
				ANXA5
				ANXA6
				ANXA7
				ANXA8
				ANXA8L1
				ANXA9
				AOAH
				AOC1
				AOC2
				AOC3
				AOX1
				AP1AR
				AP1B1
				AP1G1
				AP1G2
				AP1M1
				AP1M2
				AP1S1
				AP1S2
				AP1S3
				AP2A1
				AP2A2
				AP2B1
				AP2M1
				AP2S1
				AP3B1
				AP3B2
				AP3D1
				AP3M1
				AP3M2
				AP3S1
				AP4B1
				AP4E1
				AP4M1
				AP4S1
				AP5B1
				AP5M1
				AP5S1
				AP5Z1
				APAF1
				APBA1
				APBA2
				APBA3
				APBB1
				APBB1IP
				APBB2
				APBB3
				APC
				APC2
				APCDD1
				APCDD1L
				APEH
				APELA
				APEX1
				APEX2
				APH1A
				APH1B
				API5
				APIP
				APLF
				APLN
				APLP1
				APLP2
				APMAP
				APOA1
				APOB
				APOBEC2
				APOBEC3A
				APOBEC3C
				APOBEC3D
				APOBEC3F
				APOBEC3H
				APOBEC4
				APOBR
				APOC1
				APOD
				APOE
				APOF
				APOL1
				APOL2
				APOL4
				APOL5
				APOL6
				APOLD1
				APOO
				APOOL
				APOPT1
				APP
				APPBP2
				APPL1
				APPL2
				APRT
				APTX
				AQP1
				AQP10
				AQP11
				AQP12B
				AQP2
				AQP3
				AQP4
				AQP6
				AQP8
				AQP9
				AQR
				AR
				ARAF
				ARAP1
				ARAP2
				ARAP3
				ARC
				ARCN1
				AREG
				AREL1
				ARF1
				ARF3
				ARF4
				ARF5
				ARF6
				ARFGAP1
				ARFGAP2
				ARFGAP3
				ARFGEF1
				ARFGEF2
				ARFGEF3
				ARFIP1
				ARFIP2
				ARFRP1
				ARG1
				ARG2
				ARGFX
				ARGLU1
				ARHGAP1
				ARHGAP10
				ARHGAP11A
				ARHGAP11B
				ARHGAP12
				ARHGAP15
				ARHGAP17
				ARHGAP18
				ARHGAP19
				ARHGAP20
				ARHGAP21
				ARHGAP22
				ARHGAP23
				ARHGAP24
				ARHGAP25
				ARHGAP26
				ARHGAP27
				ARHGAP28
				ARHGAP29
				ARHGAP30
				ARHGAP31
				ARHGAP32
				ARHGAP33
				ARHGAP35
				ARHGAP36
				ARHGAP39
				ARHGAP4
				ARHGAP42
				ARHGAP44
				ARHGAP5
				ARHGAP6
				ARHGAP8
				ARHGAP9
				ARHGDIA
				ARHGDIB
				ARHGDIG
				ARHGEF1
				ARHGEF10
				ARHGEF10L
				ARHGEF11
				ARHGEF12
				ARHGEF16
				ARHGEF17
				ARHGEF18
				ARHGEF19
				ARHGEF2
				ARHGEF25
				ARHGEF26
				ARHGEF28
				ARHGEF3
				ARHGEF33
				ARHGEF37
				ARHGEF38
				ARHGEF39
				ARHGEF4
				ARHGEF40
				ARHGEF5
				ARHGEF6
				ARHGEF7
				ARHGEF9
				ARID1A
				ARID1B
				ARID2
				ARID3A
				ARID3B
				ARID4A
				ARID4B
				ARID5A
				ARID5B
				ARIH1
				ARIH2
				ARIH2OS
				ARL1
				ARL10
				ARL11
				ARL13A
				ARL13B
				ARL14
				ARL14EP
				ARL15
				ARL16
				ARL17A
				ARL17B
				ARL2
				ARL2BP
				ARL3
				ARL4A
				ARL4C
				ARL4D
				ARL5A
				ARL5B
				ARL5C
				ARL6
				ARL6IP1
				ARL6IP4
				ARL6IP5
				ARL6IP6
				ARL8A
				ARL8B
				ARL9
				ARMC1
				ARMC10
				ARMC12
				ARMC2
				ARMC3
				ARMC4
				ARMC5
				ARMC6
				ARMC7
				ARMC8
				ARMC9
				ARMCX1
				ARMCX2
				ARMCX3
				ARMCX4
				ARMCX5
				ARMCX5-GPRASP2
				ARMCX6
				ARMS2
				ARMT1
				ARNT
				ARNT2
				ARNTL
				ARNTL2
				ARPC1A
				ARPC1B
				ARPC2
				ARPC3
				ARPC4
				ARPC5
				ARPC5L
				ARPIN
				ARPP19
				ARPP21
				ARR3
				ARRB1
				ARRB2
				ARRDC1
				ARRDC2
				ARRDC3
				ARRDC4
				ARRDC5
				ARSA
				ARSB
				ARSD
				ARSE
				ARSF
				ARSG
				ARSJ
				ARSK
				ART1
				ART3
				ART4
				ARTN
				ARV1
				ARVCF
				ARX
				AS3MT
				ASAH1
				ASAH2
				ASAH2B
				ASAP1
				ASAP2
				ASAP3
				ASB1
				ASB11
				ASB12
				ASB13
				ASB14
				ASB15
				ASB16
				ASB17
				ASB18
				ASB2
				ASB3
				ASB4
				ASB5
				ASB6
				ASB7
				ASB8
				ASCC1
				ASCC2
				ASCC3
				ASCL1
				ASCL2
				ASCL5
				ASF1A
				ASGR1
				ASGR2
				ASH1L
				ASH2L
				ASIC1
				ASIC2
				ASIC3
				ASIC4
				ASIC5
				ASIP
				ASL
				ASMTL
				ASNA1
				ASNS
				ASNSD1
				ASPA
				ASPDH
				ASPH
				ASPHD1
				ASPHD2
				ASPM
				ASPN
				ASPRV1
				ASPSCR1
				ASRGL1
				ASS1
				ASTE1
				ASTL
				ASTN1
				ASTN2
				ASXL1
				ASXL2
				ASXL3
				ATAD1
				ATAD2
				ATAD2B
				ATAD3A
				ATAD3B
				ATAD3C
				ATAD5
				ATAT1
				ATCAY
				ATE1
				ATF1
				ATF2
				ATF4
				ATF5
				ATF6
				ATF6B
				ATF7
				ATF7IP
				ATF7IP2
				ATG10
				ATG101
				ATG12
				ATG13
				ATG14
				ATG16L1
				ATG16L2
				ATG2A
				ATG2B
				ATG3
				ATG4A
				ATG4B
				ATG4C
				ATG4D
				ATG5
				ATG7
				ATG9A
				ATG9B
				ATIC
				ATL1
				ATL2
				ATL3
				ATM
				ATMIN
				ATN1
				ATOH7
				ATOH8
				ATOX1
				ATP10A
				ATP10B
				ATP10D
				ATP11A
				ATP11B
				ATP11C
				ATP13A1
				ATP13A2
				ATP13A3
				ATP13A4
				ATP13A5
				ATP1A1
				ATP1A2
				ATP1A3
				ATP1A4
				ATP1B1
				ATP1B2
				ATP1B3
				ATP1B4
				ATP2A1
				ATP2A2
				ATP2A3
				ATP2B1
				ATP2B2
				ATP2B3
				ATP2B4
				ATP2C1
				ATP2C2
				ATP4A
				ATP4B
				ATP6AP1
				ATP6AP1L
				ATP6AP2
				ATP6V0A1
				ATP6V0A2
				ATP6V0B
				ATP6V0C
				ATP6V0D1
				ATP6V0D2
				ATP6V0E1
				ATP6V0E2
				ATP6V1A
				ATP6V1B1
				ATP6V1B2
				ATP6V1C1
				ATP6V1C2
				ATP6V1D
				ATP6V1E1
				ATP6V1E2
				ATP6V1F
				ATP6V1G1
				ATP6V1G2
				ATP6V1H
				ATP7A
				ATP7B
				ATP8A1
				ATP8A2
				ATP8B1
				ATP8B2
				ATP8B3
				ATP8B4
				ATP9A
				ATP9B
				ATPAF1
				ATPAF2
				ATR
				ATRAID
				ATRIP
				ATRN
				ATRNL1
				ATRX
				ATXN1
				ATXN10
				ATXN1L
				ATXN2
				ATXN2L
				ATXN3
				ATXN7
				ATXN7L1
				ATXN7L2
				ATXN7L3
				ATXN7L3B
				AUH
				AUNIP
				AUP1
				AURKA
				AURKAIP1
				AURKB
				AURKC
				AUTS2
				AVEN
				AVIL
				AVL9
				AVP
				AVPI1
				AVPR1A
				AVPR2
				AWAT1
				AXDND1
				AXIN1
				AXIN2
				AXL
				AZI2
				AZIN1
				AZIN2
				AZU1
				B2M
				B3GALNT1
				B3GALNT2
				B3GALT1
				B3GALT2
				B3GALT4
				B3GALT5
				B3GALT6
				B3GAT1
				B3GAT3
				B3GNT2
				B3GNT3
				B3GNT4
				B3GNT5
				B3GNT6
				B3GNT7
				B3GNT8
				B3GNTL1
				B4GALNT1
				B4GALNT3
				B4GALNT4
				B4GALT1
				B4GALT2
				B4GALT3
				B4GALT4
				B4GALT5
				B4GALT6
				B4GALT7
				B4GAT1
				B9D1
				B9D2
				BAALC
				BAAT
				BABAM1
				BACE1
				BACE2
				BACH1
				BACH2
				BAD
				BAG1
				BAG2
				BAG3
				BAG4
				BAG5
				BAG6
				BAHCC1
				BAHD1
				BAIAP2
				BAIAP2L1
				BAIAP2L2
				BAIAP3
				BAK1
				BAMBI
				BANF1
				BANK1
				BANP
				BAP1
				BARD1
				BARHL1
				BARX2
				BASP1
				BATF3
				BAX
				BAZ1A
				BAZ1B
				BAZ2A
				BAZ2B
				BBC3
				BBIP1
				BBOX1
				BBS1
				BBS10
				BBS12
				BBS2
				BBS4
				BBS5
				BBS7
				BBS9
				BBX
				BCAM
				BCAN
				BCAP29
				BCAP31
				BCAR1
				BCAR3
				BCAS1
				BCAS2
				BCAS3
				BCAS4
				BCAT1
				BCAT2
				BCCIP
				BCDIN3D
				BCHE
				BCKDHA
				BCKDHB
				BCKDK
				BCL10
				BCL11A
				BCL11B
				BCL2
				BCL2L1
				BCL2L10
				BCL2L11
				BCL2L12
				BCL2L13
				BCL2L14
				BCL2L15
				BCL2L2
				BCL3
				BCL6
				BCL6B
				BCL7A
				BCL7B
				BCL7C
				BCL9
				BCL9L
				BCLAF1
				BCO1
				BCO2
				BCOR
				BCORL1
				BCR
				BCS1L
				BDH1
				BDH2
				BDKRB2
				BDNF
				BDP1
				BEAN1
				BECN1
				BECN2
				BEGAIN
				BEND3
				BEND4
				BEND5
				BEND6
				BEND7
				BEST1
				BEST2
				BEST3
				BEST4
				BET1
				BET1L
				BEX1
				BEX2
				BEX4
				BEX5
				BFAR
				BFSP1
				BFSP2
				BGLAP
				BGN
				BHLHB9
				BHLHE22
				BHLHE40
				BHLHE41
				BHMG1
				BHMT
				BHMT2
				BICC1
				BICD1
				BICD2
				BID
				BIK
				BIN1
				BIN2
				BIN3
				BIRC2
				BIRC3
				BIRC5
				BIRC6
				BIRC7
				BIVM
				BLCAP
				BLM
				BLMH
				BLNK
				BLOC1S1
				BLOC1S2
				BLOC1S3
				BLOC1S4
				BLOC1S5
				BLOC1S6
				BLVRA
				BLVRB
				BLZF1
				BMI1
				BMP1
				BMP2
				BMP2K
				BMP3
				BMP4
				BMP5
				BMP6
				BMP7
				BMP8A
				BMP8B
				BMPER
				BMPR1A
				BMPR1B
				BMPR2
				BMS1
				BNIP1
				BNIP2
				BNIP3
				BNIP3L
				BNIPL
				BOC
				BOD1
				BOD1L1
				BOD1L2
				BOK
				BOLA1
				BOLA2
				BOLA2B
				BOLA3
				BOLL
				BOP1
				BORA
				BPGM
				BPHL
				BPIFB1
				BPIFC
				BPNT1
				BPTF
				BRAF
				BRAP
				BRAT1
				BRCA1
				BRCA2
				BRCC3
				BRD1
				BRD2
				BRD3
				BRD4
				BRD7
				BRD8
				BRD9
				BRDT
				BRF1
				BRF2
				BRI3
				BRI3BP
				BRICD5
				BRINP1
				BRINP2
				BRINP3
				BRIP1
				BRIX1
				BRK1
				BRMS1
				BRMS1L
				BROX
				BRPF1
				BRPF3
				BRSK1
				BRSK2
				BRWD1
				BRWD3
				BSCL2
				BSDC1
				BSG
				BSN
				BSPRY
				BST2
				BTAF1
				BTBD1
				BTBD10
				BTBD11
				BTBD16
				BTBD18
				BTBD19
				BTBD2
				BTBD3
				BTBD6
				BTBD7
				BTBD8
				BTBD9
				BTC
				BTD
				BTF3
				BTF3L4
				BTG1
				BTG2
				BTG3
				BTG4
				BTK
				BTN1A1
				BTN2A1
				BTN2A2
				BTN3A1
				BTN3A2
				BTN3A3
				BTNL10
				BTNL2
				BTNL9
				BTRC
				BUB1
				BUB1B
				BUB3
				BUD13
				BUD31
				BVES
				BYSL
				BZW1
				BZW2
				C10orf111
				C10orf113
				C10orf126
				C10orf25
				C10orf55
				C10orf62
				C10orf67
				C10orf88
				C11orf1
				C11orf16
				C11orf24
				C11orf42
				C11orf44
				C11orf45
				C11orf49
				C11orf54
				C11orf58
				C11orf65
				C11orf68
				C11orf71
				C11orf74
				C11orf80
				C11orf87
				C11orf94
				C11orf95
				C11orf96
				C11orf97
				C11orf98
				C12orf10
				C12orf29
				C12orf4
				C12orf42
				C12orf43
				C12orf45
				C12orf49
				C12orf50
				C12orf54
				C12orf56
				C12orf57
				C12orf60
				C12orf65
				C12orf66
				C12orf71
				C12orf73
				C12orf75
				C12orf76
				C12orf77
				C14orf119
				C14orf132
				C14orf178
				C14orf180
				C14orf28
				C14orf39
				C14orf93
				C15orf39
				C15orf40
				C15orf41
				C15orf56
				C15orf61
				C15orf62
				C15orf65
				C16orf45
				C16orf46
				C16orf47
				C16orf54
				C16orf58
				C16orf70
				C16orf71
				C16orf72
				C16orf74
				C16orf82
				C16orf86
				C16orf87
				C16orf89
				C16orf90
				C16orf91
				C16orf95
				C16orf96
				C17orf100
				C17orf102
				C17orf107
				C17orf47
				C17orf50
				C17orf51
				C17orf53
				C17orf58
				C17orf67
				C17orf75
				C17orf77
				C17orf78
				C17orf80
				C17orf97
				C17orf99
				C18orf12
				C18orf21
				C18orf25
				C18orf32
				C18orf54
				C18orf65
				C19orf12
				C19orf18
				C19orf24
				C19orf25
				C19orf38
				C19orf44
				C19orf47
				C19orf48
				C19orf53
				C19orf54
				C19orf57
				C19orf66
				C19orf67
				C19orf71
				C19orf73
				C19orf81
				C1D
				C1GALT1
				C1GALT1C1
				C1orf100
				C1orf105
				C1orf109
				C1orf112
				C1orf115
				C1orf116
				C1orf122
				C1orf131
				C1orf141
				C1orf146
				C1orf158
				C1orf159
				C1orf162
				C1orf174
				C1orf194
				C1orf198
				C1orf21
				C1orf210
				C1orf216
				C1orf226
				C1orf229
				C1orf35
				C1orf43
				C1orf50
				C1orf52
				C1orf53
				C1orf54
				C1orf56
				C1orf61
				C1orf74
				C1QA
				C1QB
				C1QBP
				C1QL1
				C1QL2
				C1QL3
				C1QL4
				C1QTNF1
				C1QTNF2
				C1QTNF3
				C1QTNF4
				C1QTNF6
				C1QTNF7
				C1QTNF8
				C1QTNF9
				C1QTNF9B
				C1R
				C1RL
				C1S
				C2
				C20orf144
				C20orf194
				C20orf197
				C20orf203
				C20orf27
				C20orf96
				C21orf58
				C21orf62
				C21orf91
				C22orf23
				C22orf24
				C22orf34
				C22orf39
				C22orf46
				C2CD2
				C2CD2L
				C2CD3
				C2CD4A
				C2CD4C
				C2CD4D
				C2CD5
				C2orf15
				C2orf16
				C2orf27B
				C2orf40
				C2orf42
				C2orf48
				C2orf49
				C2orf50
				C2orf66
				C2orf68
				C2orf69
				C2orf70
				C2orf72
				C2orf73
				C2orf74
				C2orf76
				C2orf80
				C2orf81
				C2orf83
				C2orf88
				C2orf91
				C3
				C3AR1
				C3orf14
				C3orf18
				C3orf20
				C3orf22
				C3orf33
				C3orf35
				C3orf36
				C3orf38
				C3orf49
				C3orf52
				C3orf62
				C3orf67
				C3orf70
				C3orf80
				C3orf84
				C4BPA
				C4BPB
				C4orf19
				C4orf3
				C4orf33
				C4orf36
				C4orf45
				C4orf46
				C4orf47
				C4orf48
				C4orf51
				C5
				C5AR1
				C5AR2
				C5orf15
				C5orf22
				C5orf24
				C5orf30
				C5orf34
				C5orf46
				C5orf47
				C5orf49
				C5orf51
				C5orf56
				C5orf58
				C5orf60
				C5orf63
				C5orf64
				C5orf66
				C6orf106
				C6orf118
				C6orf120
				C6orf132
				C6orf136
				C6orf141
				C6orf163
				C6orf201
				C6orf203
				C6orf222
				C6orf226
				C6orf47
				C6orf48
				C6orf52
				C6orf58
				C6orf62
				C6orf89
				C6orf99
				C7
				C7orf25
				C7orf26
				C7orf31
				C7orf43
				C7orf50
				C7orf57
				C7orf61
				C7orf65
				C7orf66
				C8A
				C8G
				C8orf33
				C8orf34
				C8orf37
				C8orf44
				C8orf49
				C8orf58
				C8orf59
				C8orf76
				C8orf82
				C8orf86
				C8orf88
				C8orf89
				C9orf116
				C9orf129
				C9orf131
				C9orf135
				C9orf139
				C9orf147
				C9orf152
				C9orf153
				C9orf16
				C9orf163
				C9orf170
				C9orf24
				C9orf3
				C9orf40
				C9orf47
				C9orf57
				C9orf64
				C9orf66
				C9orf72
				C9orf78
				C9orf85
				CA1
				CA10
				CA11
				CA12
				CA13
				CA14
				CA2
				CA3
				CA4
				CA5A
				CA5B
				CA7
				CA8
				CAAP1
				CAB39
				CAB39L
				CABIN1
				CABLES1
				CABLES2
				CABP1
				CABP4
				CABP7
				CABS1
				CABYR
				CACFD1
				CACHD1
				CACNA1A
				CACNA1B
				CACNA1C
				CACNA1D
				CACNA1E
				CACNA1F
				CACNA1G
				CACNA1H
				CACNA1I
				CACNA1S
				CACNA2D1
				CACNA2D2
				CACNA2D3
				CACNB1
				CACNB2
				CACNB3
				CACNB4
				CACNG2
				CACNG3
				CACNG4
				CACNG5
				CACNG6
				CACNG7
				CACNG8
				CACTIN
				CACUL1
				CACYBP
				CAD
				CADM1
				CADM2
				CADM3
				CADM4
				CADPS
				CADPS2
				CAGE1
				CALB1
				CALB2
				CALCOCO1
				CALCOCO2
				CALCRL
				CALD1
				CALHM1
				CALHM2
				CALM1
				CALM2
				CALM3
				CALML4
				CALML6
				CALN1
				CALR
				CALU
				CALY
				CAMK1
				CAMK1D
				CAMK1G
				CAMK2A
				CAMK2B
				CAMK2D
				CAMK2G
				CAMK2N1
				CAMK2N2
				CAMK4
				CAMKK1
				CAMKK2
				CAMKMT
				CAMKV
				CAMLG
				CAMSAP1
				CAMSAP2
				CAMSAP3
				CAMTA1
				CAMTA2
				CAND1
				CAND2
				CANT1
				CANX
				CAP1
				CAP2
				CAPG
				CAPN1
				CAPN10
				CAPN11
				CAPN12
				CAPN13
				CAPN14
				CAPN15
				CAPN2
				CAPN3
				CAPN5
				CAPN6
				CAPN7
				CAPN9
				CAPNS1
				CAPNS2
				CAPRIN1
				CAPRIN2
				CAPS
				CAPS2
				CAPZA1
				CAPZA2
				CAPZB
				CARD11
				CARD14
				CARD16
				CARD18
				CARD6
				CARD8
				CARD9
				CARF
				CARHSP1
				CARM1
				CARNS1
				CARS
				CARS2
				CARTPT
				CASC1
				CASC10
				CASC3
				CASC4
				CASD1
				CASK
				CASKIN1
				CASKIN2
				CASP1
				CASP10
				CASP14
				CASP2
				CASP3
				CASP6
				CASP8
				CASP8AP2
				CASP9
				CASQ1
				CASS4
				CAST
				CASZ1
				CAT
				CATIP
				CATSPER2
				CATSPER3
				CATSPER4
				CATSPERD
				CATSPERG
				CAV1
				CAV2
				CAV3
				CBFA2T2
				CBFA2T3
				CBFB
				CBL
				CBLB
				CBLC
				CBLL1
				CBLN1
				CBLN2
				CBLN3
[truncated: 13,715 more rows]
