# Supplementary material for: Systematic analysis of exonic germline and postzygotic de novo mutations in bipolar disorder
Source: Nat Commun. 2021 Jun 18;12:3750. doi: 10.1038/s41467-021-23453-w (PMC8213845; doi:10.1038/s41467-021-23453-w)
Supplement: Supplementary file 9 — Supplementary Data 6 [file 41467_2021_23453_MOESM9_ESM.xlsx]

## Sheet: Supplementary Data 6
Supplementary Data 6. Validated postzygotic de novo mutations (pzDNMs) in 171 trios with bipolar disorder
Source	FAMID	CHROM	POS (GRCh37)	hg38	REF	ALT	WES.VAF	WES.binomial	TAS.total_base_count	TAS.ALT_count	TAS.binomial	TAS.VAF	GENE	ENSGID	SO	exon#	cDNA	HGSV.p	CADD	nonpsy.pLI	gnomAD.non_neuro.AF	gnomAD.AF	ToMMo.AF	gDNM.list	TCGA576	OMIM	OMIM.inheritance	SIFT_pred	Polyphen2_HDIV_pred	Polyphen2_HVAR_pred	LRT_pred	MutationTaster_pred	MutationAssessor_pred	PROVEAN_pred
Our Study	213	11	75591045	75880001	G	A	0.34	0.000168523	39826	15281	0	0.383694	UVRAG	ENSG00000198382	stop_gained	4/15	c.393G>A	p.Trp131*	40	0.933906	.	.	.	yes	no	.	.	.	.	.	deleterious	disease_causing_automatic	.	.
Our Study	307	1	204518437	204549309	C	T	0.297	1.0959e-10	10121	2769	0	0.27359	MDM4	ENSG00000198625	missense_variant	11/11	c.1100C>T	p.Ser367Leu	32	0.997379	5.28623e-05	5.56877e-05	.	yes	yes	.	.	damaging	probably damaging	probably damaging	deleterious	disease_causing	medium	damaging
Our Study	487	16	30731576	30720255	C	T	0.255	0.000824081	83615	22689	0	0.271351	SRCAP	ENSG00000080603	missense_variant	19/34	c.2911C>T	p.Arg971Cys	33	1	9.61021e-06	7.95361e-06	.	no	no	Floating-Harbor syndrome	Autosomal dominant	damaging	probably damaging	possibly damaging	neutral	disease_causing	low	damaging
Our Study	115	12	124826523	124341977	C	T	0.283	0.00432404	15808	4240	0	0.268219	NCOR2	ENSG00000196498	synonymous_variant	35/48	c.5055G>A	p.Ala1685Ala	9.179	0.999999	4.39926e-05	4.03502e-05	.	yes	yes	.	.	.	.	.	.	.	.	.
Our Study	215	7	151859861	152162776	T	A	0.223	1.09514e-10	71442	19136	0	0.267854	KMT2C	ENSG00000055609	stop_gained	43/60	c.10801A>T	p.Lys3601*	46	1	.	.	.	yes	yes	Kleefstra syndrome 2	Autosomal dominant	.	.	.	deleterious	disease_causing_automatic	.	.
Our Study	450	14	105411757	104945420	A	T	0.197	5.26381e-12	3711	969	4.92538e-194	0.261116	AHNAK2	ENSG00000185567	missense_variant	7/7	c.10031T>A	p.Leu3344His	19.63	NA	.	.	.	yes	no	.	.	damaging	probably damaging	probably damaging	.	polymorphism	medium	damaging
Our Study	467	3	52551609	52517593	G	A	0.242	0.0033269	17434	3930	0	0.225422	STAB1	ENSG00000010327	missense_variant	44/69	c.4607G>A	p.Arg1536Gln	14.94	3.43396e-19	0.000164242	0.000175883	.	no	no	.	.	tolerated	benign	benign	neutral	polymorphism	neutral	neutral
Our Study	446	9	90266476	87651561	G	A	0.241	1.77309e-06	12450	2775	0	0.222892	DAPK1	ENSG00000196730	missense_variant	17/27	c.1661G>A	p.Arg554Gln	25.8	0.9997	4.84811e-06	4.00699e-06	.	yes	no	.	.	damaging	probably damaging	probably damaging	deleterious	disease_causing	low	neutral
Our Study	311	11	47354513	47332962	G	A	0.208	1.58782e-07	10347	2155	0	0.208273	MYBPC3	ENSG00000134571	synonymous_variant	30/34	c.3342C>T	p.Thr1114Thr	0.999	1.58989e-06	4.53519e-05	4.5815e-05	.	yes	no	Cardiomyopathy, dilated, 1MM; Cardiomyopathy, hypertrophic, 4; Left ventricular noncompaction 10	Autosomal dominant	.	.	.	.	.	.	.
Our Study	312	X	109697560	110454332	C	A	0.143	6.81397e-12	13171	2555	0	0.193987	RGAG1	ENSG00000243978	missense_variant	3/4	c.3715C>A	p.Leu1239Ile	25.2	0.886305	.	.	.	no	no	.	.	damaging	probably damaging	probably damaging	neutral	polymorphism	.	neutral
Our Study	312	6	143085951	142764814	C	T	0.205	2.66594e-07	10583	1960	0	0.185203	HIVEP2	ENSG00000010818	missense_variant	5/8	c.5503G>A	p.Ala1835Thr	33	0.999998	.	.	.	no	no	Mental retardation, autosomal dominant 43	Autosomal dominant	damaging	probably damaging	probably damaging	deleterious	disease_causing	neutral	neutral
Our Study	120	5	179134160	179707159	C	T	0.204	9.06338e-06	29137	5379	0	0.184611	CANX	ENSG00000127022	synonymous_variant	4/15	c.378C>T	p.Asp126Asp	11.06	0.935244	4.80561e-05	4.37484e-05	.	yes	no	.	.	.	.	.	.	.	.	.
Our Study	104	X	51638779	51895683	GCA	G	0.145	3.10277e-07	10867	1961	0	0.180455	MAGED1	ENSG00000179222	frameshift_variant	4/14	c.847_848delCA	p.Gln283fs	29.7	0.970953	.	.	.	no	no	.	.	.	.	.	.	.	.	.
Our Study	478	9	140174293	137279841	C	A	0.111	2.2751e-12	11776	1981	0	0.168224	TOR4A	ENSG00000198113	missense_variant	2/2	c.1152C>A	p.Phe384Leu	12.59	0.216654	.	.	.	no	no	.	.	tolerated	benign	benign	deleterious	disease_causing	low	neutral
Our Study	450	20	57569204	58994149	G	A	0.228	1.39688e-06	22568	3589	0	0.15903	NELFCD	ENSG00000101158	missense_variant	14/15	c.1675G>A	p.Val559Met	29.8	0.369981	9.60975e-06	7.95336e-06	0.0001	yes	no	.	.	.	.	.	deleterious	disease_causing	.	.
Our Study	109	X	135428554	136346395	T	C	0.183	4.51658e-07	10223	1569	0	0.153477	GPR112	ENSG00000156920	synonymous_variant	4/24	c.2689T>C	p.Leu897Leu	2.1	3.25379e-17	6.62651e-06	1.09869e-05	.	no	no	.	.	.	.	.	.	.	.	.
Our Study	109	17	29325745	30998727	C	T	0.164	2.45188e-15	8938	1333	0	0.149139	RNF135	ENSG00000181481	missense_variant	5/5	c.835C>T	p.Arg279Cys	22.2	0.0136616	1.4446e-05	1.99248e-05	.	no	no	Macrocephaly, macrosomia, facial dysmorphism syndrome	.	damaging	probably damaging	possibly damaging	neutral	polymorphism	medium	damaging
Our Study	109	4	166239042	165317890	G	A	0.132	1.79515e-10	11748	1537	0	0.130831	KLHL2	ENSG00000109466	synonymous_variant	14/15	c.1686G>A	p.Ala562Ala	7.304	0.996815	6.24832e-05	5.57041e-05	.	no	no	.	.	.	.	.	.	.	.	.
Our Study	222	11	117152804	117282088	T	C	0.097	4.65372e-27	7687	947	0	0.123195	RNF214	ENSG00000167257	synonymous_variant	10/14	c.1530T>C	p.Asn510Asn	15.93	0.996805	.	.	.	no	no	.	.	.	.	.	.	.	.	.
Our Study	324	12	112516479	112078675	C	T	0.174	9.62432e-08	14059	1635	0	0.116296	NAA25	ENSG00000111300	missense_variant	6/24	c.544G>A	p.Glu182Lys	26.4	0.99999	4.81033e-06	3.98137e-06	.	no	no	.	.	damaging	probably damaging	probably damaging	deleterious	disease_causing	neutral	neutral
Our Study	109	3	37365476	37323985	G	C	0.123	1.36367e-10	9302	998	0	0.107289	GOLGA4	ENSG00000144674	missense_variant	15/23	c.2165G>C	p.Arg722Pro	23.1	6.67227e-07	1.46401e-05	1.21344e-05	.	no	no	.	.	damaging	probably damaging	possibly damaging	neutral	disease_causing	medium	damaging
Our Study	448	17	33772031	35445012	T	C	0.21	0.00031255	12593	1321	0	0.1049	SLFN13	ENSG00000154760	synonymous_variant	3/6	c.669A>G	p.Gln223Gln	0.583	2.64349e-13	.	.	.	no	no	.	.	.	.	.	.	.	.	.
Our Study	109	1	46746196	46280524	C	T	0.155	4.68813e-08	8916	901	0	0.101054	LRRC41	ENSG00000132128	missense_variant	6/10	c.1793G>A	p.Arg598Gln	21.7	0.999568	8.65493e-05	9.15284e-05	.	no	no	.	.	tolerated	possibly damaging	benign	neutral	polymorphism	low	neutral
Our Study	113	15	41767797	41475599	A	T	0.067	5.07809e-19	30154	3026	0	0.100352	RTF1	ENSG00000137815	structural_interaction_variant	10/18	c.1361A>T	.	33	0.983306	.	.	.	no	no	.	.	damaging	probably damaging	probably damaging	deleterious	disease_causing	medium	damaging
Our Study	479	4	159836436	158915284	G	A	0.137	5.72783e-08	10309	1034	0	0.100301	C4orf45	ENSG00000164123	synonymous_variant	4/5	c.432C>T	p.Phe144Phe	0.504	8.57954e-06	4.87106e-06	4.02726e-06	.	no	no	.	.	.	.	.	.	.	.	.
Our Study	109	15	63967243	63675044	C	T	0.137	7.335e-11	28289	2758	0	0.0974937	HERC1	ENSG00000103657	missense_variant	38/78	c.7144G>A	p.Val2382Met	27.7	1	.	.	.	no	no	Macrocephaly, dysmorphic facies, and psychomotor retardation	Autosomal recessive	tolerated	probably damaging	possibly damaging	deleterious	disease_causing	low	neutral
Our Study	133	19	36049360	35558458	G	A	0.117	2.38342e-11	11201	1091	0	0.097402	ATP4A	ENSG00000105675	synonymous_variant	10/22	c.1404C>T	p.Leu468Leu	13.12	1.6063e-05	.	.	.	no	no	.	.	.	.	.	.	.	.	.
Our Study	109	13	111896311	111243964	G	A	0.078	3.07397e-27	11557	1121	0	0.0969975	ARHGEF7	ENSG00000102606	splice_region_variant&synonymous_variant	8/20	c.915G>A	p.Glu305Glu	13.84	0.976348	.	.	.	no	no	.	.	.	.	.	.	.	.	.
Our Study	224	2	122176262	121418686	G	A	0.105	2.39111e-18	13321	1173	0	0.0880565	CLASP1	ENSG00000074054	synonymous_variant	23/40	c.2256C>T	p.Cys752Cys	13.29	1	4.85725e-06	4.01794e-06	.	no	no	.	.	.	.	.	.	.	.	.
Our Study	223	3	48454321	48412912	C	T	0.057	3.182e-34	9392	797	0	0.0848595	PLXNB1	ENSG00000164050	missense_variant	25/38	c.4684G>A	p.Gly1562Ser	27.2	0.999581	.	.	.	no	no	.	.	damaging	probably damaging	probably damaging	deleterious	disease_causing	medium	damaging
Our Study	109	22	22516939	22162546	G	T	0.093	7.04531e-25	13048	1062	0	0.0813918	IGLV4-60	ENSG00000211639	missense_variant	2/2	c.227G>T	p.Ser76Ile	7.602	NA	.	.	.	no	no	.	.	.	.	.	.	.	.	.
Our Study	477	11	47827829	47806277	G	A	0.077	5.72269e-23	23927	1916	0	0.0800769	NUP160	ENSG00000030066	stop_gained	20/36	c.2482C>T	p.Gln828*	37	0.885357	.	.	.	no	no	.	.	.	.	.	neutral	disease_causing_automatic	.	.
Our Study	109	10	61043217	59283457	T	C	0.107	3.89135e-10	9191	696	0	0.0757263	FAM13C	ENSG00000148541	synonymous_variant	6/14	c.561A>G	p.Leu187Leu	18.37	0.0259844	.	.	.	no	no	.	.	.	.	.	.	.	.	.
Our Study	408	16	68373350	68339447	C	T	0.088	3.02622e-27	11046	799	0	0.0723339	PRMT7	ENSG00000132600	synonymous_variant	8/19	c.630C>T	p.Ile210Ile	2.194	8.79147e-08	7.20793e-05	6.76084e-05	.	no	no	Short stature, brachydactyly, intellectual developmental disability, and seizures	Autosomal recessive	.	.	.	.	.	.	.
Our Study	119	19	2043553	2043554	C	T	0.074	6.45506e-22	10363	741	0	0.0715044	MKNK2	ENSG00000099875	structural_interaction_variant	6/14	c.368G>A	.	32	4.44781e-06	1.44293e-05	1.19418e-05	.	no	no	.	.	damaging	probably damaging	probably damaging	deleterious	disease_causing	low	damaging
Our Study	403	3	138024884	138306042	CCT	C	0.065	8.74984e-38	27038	1773	0	0.0655744	NME9	ENSG00000181322	frameshift_variant	8/11	c.596_597delAG	p.Glu199fs	34	9.01485e-05	.	.	.	no	no	.	.	.	.	.	.	.	.	.
Our Study	129	19	47422005	46918748	G	A	0.15	4.25598e-06	9267	567	0	0.0611848	ARHGAP35	ENSG00000160007	missense_variant	1/6	c.73G>A	p.Glu25Lys	28.8	0.999971	.	.	.	no	no	.	.	damaging	.	.	deleterious	disease_causing	medium	damaging
Our Study	221	16	50745399	50711488	C	T	0.053	1.7559e-29	11749	712	0	0.0606009	NOD2	ENSG00000167207	missense_variant	4/12	c.1577C>T	p.Thr526Ile	11.97	4.62416e-20	.	.	.	no	no	Blau syndrome	Autosomal dominant;Multifactorial	tolerated	benign	benign	neutral	polymorphism	neutral	neutral
Our Study	219	7	1026306	986670	G	A	0.101	6.40177e-11	15730	697	0	0.0443102	CYP2W1	ENSG00000073067	missense_variant	5/9	c.692G>A	p.Arg231Gln	17.54	0.000664193	2.91965e-05	2.81829e-05	.	no	no	.	.	tolerated	benign	benign	neutral	polymorphism	low	neutral
Our Study	306	16	30724092	30712771	C	T	0.108	7.07734e-10	27505	1194	0	0.0434103	SRCAP	ENSG00000080603	missense_variant	14/34	c.2086C>T	p.Leu696Phe	26.8	1	.	.	.	no	no	Floating-Harbor syndrome	Autosomal dominant	damaging	probably damaging	probably damaging	deleterious	disease_causing	medium	damaging
Our Study	121	5	61602335	62306508	G	A	0.066	2.68968e-19	11674	506	0	0.0433442	KIF2A	ENSG00000068796	synonymous_variant	1/21	c.36G>A	p.Gly12Gly	18.24	0.998404	.	.	.	no	no	Cortical dysplasia, complex, with other brain malformations 3	Autosomal dominant	.	.	.	.	.	.	.
Our Study	214	19	52091675	51588422	A	G	0.068	1.06561e-21	10807	430	0	0.039789	ZNF175	ENSG00000105497	synonymous_variant	5/5	c.2091A>G	p.Lys697Lys	13.07	0.00147091	.	.	.	no	no	.	.	.	.	.	.	.	.	.
Our Study	304	17	4936335	5033040	C	T	0.051	1.55203e-39	12225	464	0	0.037955	SLC52A1	ENSG00000132517	missense_variant	5/5	c.1264G>A	p.Gly422Ser	22.9	1.7671e-05	.	.	.	no	no	Riboflavin deficiency	Autosomal dominant	damaging	probably damaging	probably damaging	deleterious	disease_causing	medium	damaging
Our Study	109	20	44533609	45904970	G	A	0.05	2.44512e-36	17548	579	0	0.0329952	PLTP	ENSG00000100979	missense_variant	8/15	c.914C>T	p.Ala305Val	14.07	0.000406305	.	.	.	no	no	.	.	tolerated	benign	benign	neutral	polymorphism	neutral	neutral
Our Study	439	1	149859187	149887637	G	A	0.037	5.98274e-40	13690	425	0	0.0310446	HIST2H2AB	ENSG00000184270	missense_variant	1/1	c.280C>T	p.Leu94Phe	28.3	0.21653	.	.	.	no	no	.	.	damaging	probably damaging	probably damaging	deleterious	disease_causing	medium	damaging
Our Study	302	12	57618947	57225164	T	C	0.06	1.9971e-38	10510	264	0	0.0251189	NXPH4	ENSG00000182379	missense_variant	2/2	c.344T>C	p.Val115Ala	26.9	0.441034	.	.	.	no	no	.	.	damaging	probably damaging	possibly damaging	deleterious	disease_causing	low	damaging
Our Study	129	12	42717842	42324040	C	T	0.035	2.18022e-41	40650	583	0	0.0143419	ZCRB1	ENSG00000139168	synonymous_variant	2/8	c.63G>A	p.Leu21Leu	17.35	0.00395684	.	.	.	no	no	.	.	.	.	.	.	.	.	.
