# Supplementary material for: Systematic analysis of exonic germline and postzygotic de novo mutations in bipolar disorder
Source: Nat Commun. 2021 Jun 18;12:3750. doi: 10.1038/s41467-021-23453-w (PMC8213845; doi:10.1038/s41467-021-23453-w)
Supplement: Supplementary file 10 — Supplementary Data 7 [file 41467_2021_23453_MOESM10_ESM.xlsx]

## Sheet: Supplementary Data 7
Supplementary Data 7. Phenotypic and alignment information of 256 trios with BD in our analysis
Source	FAMID	Proband sex	Proband Dx	Psychosis	Mother Dx	Father Dx	Age at recruitment	Age at onset	Tissue	Exon capture	Mean depth in Unified pipeline			15x Coverage (%) in Unified pipeline			Mean depth in Discovery pipeline			15x Coverage (%) in Discovery pipeline
											Proband	Mother	Father	Proband	Mother	Father	Proband	Mother	Father	Proband	Mother	Father
Our Study	101	M	BDII	0	MDD	none	40	37	blood	SureSelect v4	66.14	59.76	59.73	86.7	85.8	85.5	64.29	58.01	58.04	79.4	78.5	78.2
Our Study	102	M	BDI	0	none	BD1	26	24	blood	SureSelect v4	65.18	71.92	62.82	85.9	87.1	85.4	61.96	69.07	59.89	78.5	79.9	78.1
Our Study	103	M	BDI	0	MDD	none	40	25	blood	SureSelect v4	51.39	55.76	72.3	83.6	84.1	87.5	49	52.97	69.59	76.4	76.7	80.5
Our Study	104	M	BDI	0	BD2	none	40	26	blood	SureSelect v4	60.07	72.46	73.73	85.9	88	88.2	57.38	69.42	70.46	78.9	80.8	81
Our Study	105	F	BDI	0	none	none	46	27	blood	SureSelect v4	59.74	67.85	64.66	86.1	87.5	86.7	57	64.39	61.85	78.9	80.2	79.7
Our Study	106	M	BDI	0	MDD	none	26	20	blood	SureSelect v4	61.64	61.46	76.12	85.8	85.7	88.3	59.98	58.89	73.05	79.1	78.7	81.3
Our Study	107	F	BDI	0	none	MDD	43	20	blood	SureSelect v4	61.38	61.21	58.39	86.3	86.3	85.5	58.39	58.37	56.19	78.9	78.9	78.6
Our Study	108	M	BDI	1	none	none	33	22	blood	SureSelect v4	55.83	63.41	59.91	85.1	86.7	85.9	53	61.21	57.67	77.9	79.6	78.7
Our Study	109	M	BDI	0	none	none	31	29	blood	SureSelect v4	64.51	51.73	62.19	86.7	83	84.9	62.05	49.18	60.81	79.8	75.8	78.3
Our Study	110	F	BDI	0	none	none	32	20	blood	SureSelect v4	63.25	57.53	70.81	85.7	83.4	86.6	60.12	55.39	67.57	78.6	76.7	79.8
Our Study	111	M	BDI	1	none	none	37	24	saliva	SureSelect v5	62.48	68.06	63.98	91.6	92.3	91.9	63.41	70.36	65.36	84.5	85.5	85.2
Our Study	112	F	BDI	0	none	none	48	25	saliva	SureSelect v5	64.69	58.01	58.15	91.8	90.8	90.4	66.89	60.78	62.88	84.9	83.8	83.8
Our Study	113	M	BDI	0	none	none	45	15	saliva	SureSelect v5	41.26	89.56	58.71	86	93.5	90.9	42.77	94.16	60.83	79.4	87.5	84.1
Our Study	114	F	BDI	0	MDD	other	34	24	saliva	SureSelect v5	89.83	35.73	59.1	93.7	82.7	91	93.24	37.32	61.55	87.6	76.7	84.2
Our Study	115	M	BDI	0	none	MDD	36	19	saliva	SureSelect v5	65.71	57.68	60.82	92	90.5	91.5	67.17	61.63	62.46	85.3	83.8	84.6
Our Study	116	M	BDI	1	none	none	55	21	saliva	SureSelect v5	57.66	63.55	60.88	90.2	91.6	91.2	61.59	65.6	63.73	83.7	84.6	84.3
Our Study	117	F	BDI	0	MDD	none	NA	30	saliva	SureSelect v5	59.53	55.46	59.65	90.9	90.5	91	63.11	57.23	61.88	84.1	83.4	84.1
Our Study	118	M	BDI	0	none	MDD	19	16	saliva	SureSelect v5	54.9	57.02	59.54	90.2	90.7	91.2	56.75	59.36	61.18	83.1	83.8	84.4
Our Study	119	M	BDI	0	MDD	NA	26	22	saliva	SureSelect v5	61.72	58.74	58.15	91.5	90.8	90.7	63.55	61.19	60.43	84.7	84	83.7
Our Study	120	F	BDI	0	none	none	19	14	saliva	SureSelect v5	63.01	57.73	57.72	91.6	90.8	90.7	66	59.33	60.1	84.7	83.7	83.8
Our Study	121	M	BDI	1	none	none	45	23	saliva	SureSelect v5	51.16	58.41	56.44	89.3	90.8	90.5	53.65	61.42	58.53	82.6	84	83.8
Our Study	122	F	BDI	1	none	none	33	25	saliva	SureSelect v5	49.39	51.16	52.52	89.3	89.1	89.4	50.2	54.24	55.62	81.9	82.2	82.8
Our Study	123	F	BDII	1	MDD	none	26	14	saliva	SureSelect v5	59.1	51.96	53.76	91.2	89.5	90	60.24	53.73	54.16	84	82.4	82.6
Our Study	124	M	BDII	0	none	none	35	22	saliva	SureSelect v5	72.5	60.01	65.06	92.8	91.2	91.5	73.66	61.43	69.35	86	84	84.9
Our Study	125	M	BDI	1	other	SCZ	28	21	saliva	SureSelect v5	61.66	58.86	62.91	91.1	91	91.5	65.31	60.38	65.46	84.5	83.9	84.8
Our Study	126	F	BDI	1	none	MDD	38	17	saliva	SureSelect v5	58.47	60.58	53.78	90.8	90.9	89.7	62.17	65.2	58.39	84	84.3	83.3
Our Study	127	F	BDII	0	none	none	30	20	saliva	SureSelect v5	64.19	58.69	61.57	91.9	90.7	91.3	65.82	62.09	63.59	84.9	83.9	84.4
Our Study	128	M	BDI	0	MDD	MDD	38	35	saliva	SureSelect v5	69.33	63.99	59.38	91.9	91.6	91	74.63	67.71	61.97	85.5	84.8	84.2
Our Study	129	M	BDI	0	none	none	37	32	saliva	SureSelect v5	63.41	52.71	50.31	91.6	89.7	89	65.8	54.1	51.8	84.8	82.6	82
Our Study	130	F	BDI	0	none	other	42	20	saliva	SureSelect v5	60.37	55.1	50.76	91	90.3	88.4	63.36	56.71	55.53	84.2	83.1	81.9
Our Study	131	M	BDII	0	none	none	30	19	saliva	SureSelect v5	52.74	52.37	45.97	89.5	89.8	87.6	55.59	53.62	47.97	82.8	82.6	80.9
Our Study	132	M	BDI	0	none	none	38	18	saliva	SureSelect v5	54.19	56.06	57.18	89.8	90.5	90.4	55.84	57.75	59.85	82.7	83.5	83.6
Our Study	133	F	BDI	1	none	none	41	26	saliva	SureSelect v5	55	52.72	52.56	90.4	89.6	89.2	56.32	54.19	53.96	83.2	82.3	82
Our Study	134	F	BDI	0	MDD	none	41	14	saliva	SureSelect v5	47.03	44.18	46.16	88.3	86.9	87.7	47.81	46.34	47.54	81.1	80.1	80.8
Our Study	135	M	BDI	1	none	none	49	21	saliva	SureSelect v5	56.19	50.23	49.6	90.5	89.1	88.9	57.01	51.49	50.96	83.3	81.9	81.9
Our Study	201	M	BDII	0	NA	NA	37	30	saliva	SureSelect v5	50.18	33.61	46.11	89.2	78.1	87.4	52.04	40.91	47.23	82.2	75.6	80.4
Our Study	202	M	BDI	NA	none	none	NA	22	saliva	SureSelect v5	45.47	45.27	41.93	87.1	87.4	86	46.35	45.63	42.66	80	80.1	79
Our Study	203	F	BDI	0	none	BD1	46	33	saliva	SureSelect v5	63.89	65.3	48.91	91.1	91.4	86.4	70.36	70.06	56.55	84.6	84.7	81.1
Our Study	204	F	BDI	0	none	none	42	20	saliva	SureSelect v5	73.25	47.09	44.28	92.6	88	86.6	75.56	48.69	46.38	85.7	80.9	79.9
Our Study	205	M	BDI	0	none	none	16	16	saliva	SureSelect v5	39.84	45.22	53.27	84.9	87.6	89.8	40.79	46.53	53.87	78.3	80.4	82.5
Our Study	206	F	BDII	0	none	none	25	18	saliva	SureSelect v5	59.81	52.57	40.4	91.1	89.4	84.9	62.54	54.71	41.9	84.1	82.3	78.3
Our Study	207	F	BDI	0	none	none	50	19	saliva	SureSelect v5	43.29	49.16	34.84	86	88.6	81	45.31	49.98	37.47	79.3	81.3	75.9
Our Study	208	F	BDI	0	none	other	28	20	saliva	SureSelect v5	48.13	50.72	49.04	88.1	89.2	88.5	49.36	51.54	49.9	80.9	81.9	81.4
Our Study	209	F	BDII	0	none	none	27	18	saliva	SureSelect v5	46.53	46.29	43.4	88	87.6	85.8	47.54	48.34	46.64	80.8	80.6	79.6
Our Study	210	F	BDI	0	none	other	29	22	saliva	SureSelect v5	33.4	55.78	50.57	80.1	89.4	88.4	35.6	58.65	53.47	74.9	82.5	81.8
Our Study	211	F	BDII	0	none	NA	42	40	saliva	SureSelect v5	40.7	45.4	44.87	85.6	87.3	86.9	41.87	45.91	46.27	78.9	80	80
Our Study	212	F	BDII	0	none	none	38	28	saliva	SureSelect v5	40.04	47.14	34.5	84.5	87.7	80.9	42.25	49.95	35.75	78.1	80.9	75
Our Study	213	F	BDII	0	none	none	33	16	saliva	SureSelect v5	47.41	46.6	39.99	87.8	87.4	84.4	49.11	49.02	42.7	80.8	80.6	78.4
Our Study	214	F	BDI	0	none	none	48	20	saliva	SureSelect v5	98.16	86.81	87.51	93.7	93	93.2	101.51	91.99	89.96	87.8	86.9	87.2
Our Study	215	M	BDI	0	none	none	50	20s	saliva	SureSelect v5	82	93.32	91.09	92.6	93.3	93.3	88.57	98.07	95.43	86.7	87.4	87.5
Our Study	216	F	BDI	0	none	none	34	26	saliva	SureSelect v5	88.1	83.48	77.74	93.2	93.1	92.4	90.5	84.48	84.35	87	86.7	86.5
Our Study	217	F	BDII	0	none	none	38	27	saliva	SureSelect v5	90.15	76.91	101.87	93.5	92.5	93.8	91.53	81.82	106.29	87.3	86.2	88.1
Our Study	218	F	BDI	0	none	none	47	23	saliva	SureSelect v5	77.79	81.61	86.04	92.7	93	93.2	80.61	85.36	89.57	86.3	86.8	87.1
Our Study	219	M	BDI	0	none	none	40	30	saliva	SureSelect v5	87.59	97.05	77.38	93.2	93.6	92.7	91.42	101.22	80.79	87.4	87.8	86.5
Our Study	220	F	BDI	0	none	none	29	15	saliva	SureSelect v5	76.57	82.38	83.21	92.7	92.9	93	79.79	84.47	85.6	86.3	86.6	86.8
Our Study	221	F	BDI	0	none	none	46	20	saliva	SureSelect v5	94.85	98.9	77.55	93.5	93.6	92.5	97.49	100.4	80.95	87.4	87.6	86
Our Study	222	F	BDI	0	none	none	42	29	saliva	SureSelect v5	85.9	88.43	90.12	93.1	93.3	93.3	88.04	89.59	93.1	86.7	87.1	87.2
Our Study	223	F	BDII	0	none	none	56	44	saliva	SureSelect v5	84.44	82.58	83.19	93	92.8	92.7	86.55	86.64	87.3	86.6	86.5	86.5
Our Study	224	F	BDI	0	none	none	31	12	saliva	SureSelect v5	84.32	96.68	89.45	93.2	93.6	93.3	85.79	98.28	93.52	86.8	87.6	87.3
Our Study	301	F	BDII	0	none	none	27	20	saliva	SureSelect v5	45.52	77.22	87.77	87.5	92.6	93.4	46.54	81.05	90.68	80.4	86.2	87.2
Our Study	302	M	BDI	0	MDD	none	28	18	saliva	SureSelect v5	85.65	98.81	85.9	93.3	93.6	92.7	85.06	102.16	92.45	86.9	87.7	86.8
Our Study	303	M	BDII	0	none	none	22	13	saliva	SureSelect v5	77.63	83.2	94.96	92.5	92.9	93.5	78.4	86.2	96.55	85.9	86.6	87.5
Our Study	304	M	BDI	0	none	none	50	41	saliva	SureSelect v5	71.35	79.1	79.51	92	92.4	91.6	73.47	84.57	88.33	85.5	86.2	85.8
Our Study	305	F	BDII	0	none	none	37	24	saliva	SureSelect v5	66.12	67.09	74.2	91.8	91.4	92.2	67.29	70.66	77.24	84.8	84.7	85.8
Our Study	306	F	BDI	0	none	none	46	28	saliva	SureSelect v5	78.75	82.11	79.87	92.7	92.9	92.8	81.06	83.15	81.28	86.2	86.3	86.4
Our Study	307	M	BDII	0	none	none	31	18	saliva	SureSelect v5	84.82	86.96	69.12	92.8	93.1	91.5	88.51	88.91	71.99	86.7	86.7	84.8
Our Study	308	F	BDI	0	MDD	none	26	14	saliva	SureSelect v5	77.81	79.54	76	92.9	92.7	91.5	77.86	81.12	83.65	86.2	86.2	85.4
Our Study	309	F	BDII	0	none	none	39	22	saliva	SureSelect v5	86.45	76.62	75.92	93.2	92.6	92.4	88.23	77.9	77.05	86.8	85.9	85.8
Our Study	310	F	BDI	0	none	none	52	45	saliva	SureSelect v5	72.2	68.75	79.34	92.3	92	92.6	74.49	70.46	80.25	85.7	85.1	86.2
Our Study	311	M	BDII	0	none	none	34	28	saliva	SureSelect v5	63.55	79.75	79.92	90.9	92.9	92.8	65.84	80.05	80.78	84.4	86.3	86.4
Our Study	312	F	BDII	0	none	none	45	30	saliva	SureSelect v5	73.7	79.3	80.51	92.2	92.6	92.8	75.93	82.93	82.37	85.6	86.3	86.4
Our Study	313	F	BDII	0	none	none	48	34	saliva	SureSelect v5	84.72	72.02	86.45	93.2	92	92.7	85.64	75.3	88.78	86.7	85.3	86.4
Our Study	314	F	BDI	0	none	other	36	19	saliva	SureSelect v5	44.77	37.09	36.07	86.8	83.3	82.4	45.93	38.21	37.66	80.1	76.9	76.5
Our Study	315	M	BDI	0	BD1	none	41	31	saliva	SureSelect v5	50.03	42.79	44.91	88.8	85.9	87	50.63	44.76	46.19	81.8	79.5	80.2
Our Study	316	F	BDII	0	none	none	42	35	saliva	SureSelect v5	76.3	87.16	72.93	92.8	93.3	92.5	77.88	88.91	73.97	86.2	87	85.9
Our Study	317	M	BDI	0	none	none	23	23	saliva	SureSelect v5	81.65	78.17	64.46	93	92.9	91.5	83.8	79.42	66.76	86.7	86.3	84.8
Our Study	318	F	BDI	0	none	none	36	30	saliva	SureSelect v5	80.68	76.84	81.57	93	92.8	93.1	82.61	78.83	82.72	86.5	86.3	86.8
Our Study	319	M	BDI	0	none	none	28	17	saliva	SureSelect v5	80.45	66.91	70	93.1	91.8	92.1	81.74	69.6	72.41	86.8	85	85.5
Our Study	320	F	BDI	0	none	none	56	34	saliva	SureSelect v5	60.09	73.27	68.4	91.3	92.4	91.8	61.59	76.42	71.22	84.3	85.8	85.5
Our Study	321	F	BDII	0	none	none	39	19	saliva	SureSelect v5	77.85	74.31	91.02	92.8	92.7	93.5	78.86	75.7	94.38	86.2	86	87.5
Our Study	322	M	BDI	0	none	none	20	13	saliva	SureSelect v5	78.59	67.81	54.22	92.7	91.9	89.9	81.24	69.46	55.28	86.4	85	82.9
Our Study	323	F	BDI	0	none	none	46	43	saliva	SureSelect v5	62.16	47.3	66.41	91.4	88	91.6	63.78	49.44	69.53	84.5	81.4	85.3
Our Study	324	M	BDI	0	none	none	27	17	saliva	SureSelect v5	50.58	48.68	51.48	88.8	88.3	88.9	52.89	50.19	53.82	82.1	81.4	82.2
Our Study	325	F	BDI	1	MDD	none	44	21	saliva	SureSelect v5	50.99	63.42	45.79	89.2	91.3	87.3	52.81	66.27	47.51	82.4	84.6	80.7
Our Study	401	F	BDI	0	none	none	41	28	saliva	SureSelect v5	61.91	68.26	68.53	91.5	92.2	92.2	61.55	67.32	67.98	84.3	85.1	85.3
Our Study	402	M	BDI	0	none	none	44	28	saliva	SureSelect v5	70.8	77.62	70.47	92.5	93	92.5	68.63	75.07	67.6	85.4	86	85.4
Our Study	403	F	BDII	0	none	none	31	17	saliva	SureSelect v5	78.53	70.23	58.45	92.9	92.4	91	77.8	68.98	57.2	86.2	85.3	83.6
Our Study	404	F	BDI	0	MDD	none	44	38	saliva	SureSelect v5	72.2	63.71	60.77	92.5	91.7	91.3	71.33	62.67	59.19	85.4	84.4	83.9
Our Study	405	F	BDII	0	none	none	39	17	saliva	SureSelect v5	73.54	76.09	63.97	92.4	92.5	91	75.31	78.18	67.43	85.7	86.1	84.5
Our Study	406	M	BDII	0	MDD	none	40	27	saliva	SureSelect v5	65.37	66.94	60.45	91.3	91.6	90.6	68.94	69.47	63.26	84.8	84.9	84
Our Study	407	M	BDI	0	none	none	33	20	saliva	SureSelect v5	65.14	68.33	67.21	91.5	92.3	92.1	66.64	67.7	66.91	84.7	85.2	85.2
Our Study	408	M	BDI	0	none	none	39	20	saliva	SureSelect v5	77.33	63.86	69.92	92.3	90.7	91.7	81.58	67.14	73.25	86.1	84	85.1
Our Study	409	M	BDII	0	none	none	37	29	saliva	SureSelect v5	68.71	86.19	84.97	91.8	93.3	92.9	69.1	86.35	87.99	85	86.9	86.8
Our Study	410	M	BDI	0	none	none	43	22	saliva	SureSelect v5	78.16	75.98	74.85	92.6	92.1	92.1	82.07	80.75	78.43	86.4	85.8	85.8
Our Study	411	F	BDI	0	none	none	35	19	saliva	SureSelect v6r2+lnc+mtDNA	34.34	36.68	40.66	87.9	89.3	90.6	37.29	39.31	43.91	82.6	83.7	85.2
Our Study	412	M	BDI	1	MDD	none	36	15	saliva	SureSelect v6r2+lnc+mtDNA	30.83	36.74	34.21	84.8	89.5	87.2	34.38	38.98	36.72	80.8	83.8	82.5
Our Study	413	F	BDI	0	none	none	34	17	saliva	SureSelect v6r2+lnc+mtDNA	38.03	36.63	37.17	90	89.4	89.4	40.51	38.89	39.49	84.3	83.7	83.9
Our Study	414	F	BDI	0	none	none	52	43	saliva	SureSelect v6r2+lnc+mtDNA	38.99	41.49	37.45	90.3	91.1	89.4	40.75	43.98	39.4	84.5	85.5	84
Our Study	415	F	BDI	0	none	none	46	22	saliva	SureSelect v6r2+lnc+mtDNA	34.68	42.65	42.37	87.7	91.1	90.6	36.5	44.37	44.75	82.5	85.5	85.4
Our Study	416	F	BDI	0	none	SCZAD	30	NA	saliva	SureSelect v6r2+lnc+mtDNA	39.66	38.26	37.71	90.7	89.6	88.4	41.29	40.73	39.36	84.8	84.2	83.4
Our Study	417	F	BDI	0	MDD	BD1	35	10	saliva	SureSelect v6r2+lnc+mtDNA	40.58	24	39.86	90.9	74	90.5	43.16	32.76	42.23	85.2	77.5	85
Our Study	418	M	BDI	0	MDD	none	34	26	saliva	SureSelect v6r2+lnc+mtDNA	39.65	32.67	34.06	90.7	87.2	87.9	41.31	34.2	35.54	84.8	81.8	82.3
Our Study	419	F	BDI	0	none	none	20	20	saliva	SureSelect v6r2+lnc+mtDNA	37.89	39.78	44.86	90.3	90.8	91.2	39.46	41.22	48.2	84.4	84.8	86
Our Study	420	M	BDII	0	none	none	26	10	saliva	SureSelect v6r2+lnc+mtDNA	41.2	35.84	39.86	91.3	89.2	90.7	42.8	37.21	41.89	85.5	83.4	85
Our Study	421	F	BDI	0	none	none	29	20	saliva	SureSelect v6r2+lnc+mtDNA	41.44	34.95	37.85	91.1	89	90	43.34	36.56	39.65	85.1	83.1	84.3
Our Study	422	F	BDI	1	MDD	none	19	11	saliva	SureSelect v6r2+lnc+mtDNA	46.68	37.4	35.61	92.8	89.9	88.7	49.7	39.75	37.72	87	84.2	83.3
Our Study	423	M	BDI	0	MDD	none	39	15	saliva	SureSelect v6r2+lnc+mtDNA	33.27	45.84	39.41	86.5	91.2	90.6	35.39	48.99	40.9	81.6	85.8	84.9
Our Study	424	F	BDI	1	none	none	43	32	saliva	SureSelect v6r2+lnc+mtDNA	31.11	35.12	32.05	85.7	88.4	86.3	32.55	37.36	33.47	80.5	83	81.2
Our Study	425	F	BDI	0	MDD	none	18	16	saliva	SureSelect v6r2+lnc+mtDNA	38.88	32.61	32.61	90.3	87.3	86.4	41.1	34	34.36	84.6	81.8	81.5
Our Study	426	F	BDI	0	none	none	35	16	saliva	SureSelect v6r2+lnc+mtDNA	36.15	33.42	35.51	89.4	87.7	88.6	38.19	34.92	37.15	83.7	82.1	83.1
Our Study	427	F	BDI	0	none	none	33	16	saliva	SureSelect v6r2+lnc+mtDNA	39.61	36.72	39.7	90.8	89.3	90.3	41.51	38.81	42.27	85	83.8	84.9
Our Study	428	F	BDI	1	none	MDD	27	25	saliva	SureSelect v6r2+lnc+mtDNA	39.18	37.27	41.66	90	89.6	91.3	44.56	39.75	43.02	84.9	84	85.7
Our Study	429	F	BDI	1	none	none	36	26	saliva	SureSelect v6r2+lnc+mtDNA	43.66	39.27	40.38	92	90.7	79.4	46.23	41.03	50.7	86.1	84.8	78.3
Our Study	430	F	BDI	1	none	none	40	26	saliva	SureSelect v6r2+lnc+mtDNA	39.19	42.19	37.15	90.3	91.7	89.4	42.23	44.41	39.52	84.7	85.8	83.9
Our Study	431	F	BDI	0	MDD	none	34	19	saliva	SureSelect v6r2+lnc+mtDNA	37.75	36.52	37.43	89.9	89.3	89.3	40.22	39.26	40.22	84.4	83.8	84.3
Our Study	432	M	BDII	0	other	none	21	17	saliva	SureSelect v6r2+lnc+mtDNA	38.36	38.71	33.84	90.3	90.7	87.2	40.56	40.53	36.92	84.6	84.7	82.6
Our Study	433	M	BDII	0	none	none	41	33	saliva	SureSelect v6r2+lnc+mtDNA	38.45	38.39	31.88	90.4	90.7	85.1	40.59	40.51	36.1	84.7	84.7	81.6
Our Study	434	M	BDI	1	none	none	17	15	saliva	SureSelect v6r2+lnc+mtDNA	38.9	33.5	34.39	90.6	87.8	88	41.01	35.89	36.86	84.9	82.5	82.9
Our Study	435	F	BDII	0	none	none	28	23	saliva	SureSelect v6r2+lnc+mtDNA	31.8	36.04	35.67	86.8	89.4	88.9	33.51	38.63	38.27	81.4	83.8	83.6
Our Study	436	M	BDI	1	none	none	53	NA	saliva	SureSelect v6r2+lnc+mtDNA	33.22	39.18	30.66	85.5	90.2	75.4	37.71	41.76	39.31	81.8	84.6	75.6
Our Study	437	F	BDI	1	none	none	28	15	saliva	SureSelect v6r2+lnc+mtDNA	52.02	42.1	34.57	92.9	90.6	85.2	56.55	45.35	38.07	87.8	85.4	81.6
Our Study	438	M	BDII	0	MDD	other	20	15	saliva	SureSelect v6r2+lnc+mtDNA	35.99	38.16	42.38	88.2	88.8	90.5	38.5	40.71	45.57	83.2	83.6	85.4
Our Study	439	F	BDI	0	none	none	28	18	saliva	SureSelect v6r2+lnc+mtDNA	42.56	49.75	37.7	90.8	92.1	88	45.71	54.26	40.88	85.5	87.4	83.6
Our Study	440	M	BD-NOS	0	none	none	49	NA	saliva	SureSelect v6r2+lnc+mtDNA	35.97	34.25	34.18	87.5	87	87	38.82	36.55	36.39	83	82.2	82.4
Our Study	441	M	BDI	0	none	none	53	38	saliva	SureSelect v6r2+lnc+mtDNA	41.86	34.09	40.33	91	74.2	90.6	43.31	38.88	41.52	85.6	72.7	85.1
Our Study	442	F	BDI	0	none	none	48	31	saliva	SureSelect v6r2+lnc+mtDNA	52.37	42.19	35.76	92.4	91.5	88.6	58.39	44.22	37.57	87.8	85.8	83.4
Our Study	443	M	BDI	0	none	MDD	43	18	saliva	SureSelect v6r2+lnc+mtDNA	33.27	30.84	51.24	85.2	83.7	85.8	37.01	32.44	68.79	81.2	79.3	85.8	* father.sapmle was sequenced by NovaSeq6000
Our Study	444	F	BDII	0	none	none	56	24	saliva	SureSelect v6r2+lnc+mtDNA	39.05	38.09	34.39	89	88.4	86.4	41.01	40.66	36.01	83.9	83.6	81.6
Our Study	445	M	BDII	0	none	none	36	30	saliva	SureSelect v6r2+lnc+mtDNA	37.41	34.24	31.73	88.2	86.4	83.9	40.59	37.27	34.3	83.7	82.1	80.2
Our Study	446	F	BDII	0	none	none	47	23	saliva	SureSelect v6r2+lnc+mtDNA	41.44	39.1	37.43	91	88.8	89.4	43.23	40.8	38.67	85.4	83.7	83.8
Our Study	447	M	BDI	1	MDD	none	24	17	saliva	SureSelect v6r2+lnc+mtDNA	51.83	41.86	41.36	93	90.3	90.5	54.31	46.26	43.74	87.8	85.4	85.2
Our Study	448	M	BDII	0	none	none	51	37	saliva	SureSelect v6r2+lnc+mtDNA	35.56	40.87	36.99	85.7	90.1	87.2	38.99	44.56	40.99	82.1	85.1	83.3
Our Study	449	F	BDII	0	none	BD2	36	27	saliva	SureSelect v6r2+lnc+mtDNA	44.02	36.17	29.9	91.4	87.5	80.5	48.54	39.71	33.48	86.3	83.1	78.5
Our Study	450	M	BDII	0	MDD	none	23	22	saliva	SureSelect v6r2+lnc+mtDNA	41.69	42.42	38.57	90.2	90.2	88.7	43.76	45.14	40.13	85	85.1	83.6
Our Study	451	F	SCZAD, depressive type	1	none	none	29	15	saliva	SureSelect v6r2+lnc+mtDNA	35.85	36.96	35.35	87.2	88	86.5	39.43	39.96	37.95	82.7	83.2	82.2
Our Study	452	M	BDI	1	none	none	33	17	saliva	SureSelect v6r2+lnc+mtDNA	26.79	29.99	29.86	77.2	81.3	80.9	28.95	31.99	31.37	75	78	77.5
Our Study	453	M	BDII	0	none	none	48	NA	saliva	SureSelect v6r2+lnc+mtDNA	34.27	30.55	33.56	85.8	81.9	86.4	37.92	33.84	36.47	82.1	79.3	82.1
Our Study	454	F	BD-NOS	0	none	none	29	13	saliva	SureSelect v6r2+lnc+mtDNA	31.31	30.51	35.27	84.9	83.9	87	33.68	32.11	37.43	80.7	79.6	82.8
Our Study	455	F	BDII	0	none	none	39	26	saliva	SureSelect v6r2+lnc+mtDNA	34.89	37.51	39.09	87.3	89.5	89.7	38.82	40.08	41.63	82.8	84	84.6
Our Study	456	F	BDI	0	none	none	38	24	saliva	SureSelect v6r2+lnc+mtDNA	33.69	39.86	28.62	86.3	89.9	80.9	35.51	42.13	30.7	81.5	84.5	77.6
Our Study	457	F	BDII	0	none	none	48	aftermarriage	saliva	SureSelect v6r2+lnc+mtDNA	38.7	37.95	49.15	89.8	89.8	92.9	40.42	39.53	51.64	84.3	84.2	87.7
Our Study	458	F	BDII	0	none	MDD	23	19	saliva	SureSelect v6r2+lnc+mtDNA	40.08	37.06	31.99	89.3	89	84.4	42.81	39.35	34.2	84.4	83.7	80.3
Our Study	459	F	BDI	0	none	none	40	30	saliva	SureSelect v6r2+lnc+mtDNA	39.26	30.75	35.4	88.9	82.8	86.4	41.97	32.51	37.84	84.1	78.9	82.1
Our Study	460	M	BDII	0	none	none	42	32	saliva	SureSelect v6r2+lnc+mtDNA	50.93	36.37	39.56	92.3	88.5	82.8	55.84	40.35	45.02	87.6	83.7	81.3
Our Study	461	M	BDII	0	none	none	42	35	saliva	SureSelect v6r2+lnc+mtDNA	36.82	42.16	34.3	88.2	90.5	86.7	40	45.37	36.26	83.6	85.4	82
Our Study	462	M	BDI	0	none	none	37	13	saliva	SureSelect v6r2+lnc+mtDNA	35.75	35.53	35.37	86.5	85.8	87	37.58	37.72	37.45	81.9	81.6	82.3
Our Study	463	M	BDI	0	none	none	34	22	saliva	SureSelect v6r2+lnc+mtDNA	40.61	41.64	29.22	90.1	90.9	82.2	43.1	43.87	30.52	85	85.5	78.1
Our Study	464	M	BDI	0	none	none	50	28	saliva	SureSelect v6r2+lnc+mtDNA	43.23	39.93	39.05	90.2	88.9	88.8	46.85	44.06	42.27	85.6	84.4	84.2
Our Study	465	F	BDI	0	none	BD1	39	24	saliva	SureSelect v6r2+lnc+mtDNA	38.61	29.96	42.25	89.4	83.1	90.8	42.63	32.75	46.19	84.4	79.5	85.7
Our Study	466	F	BDII	0	none	none	22	18	saliva	SureSelect v6r2+lnc+mtDNA	39.97	38.89	41.24	89.6	89.1	89.4	44.41	43.04	46.37	84.9	84.5	85.3
Our Study	467	M	BDII	0	none	none	34	24	saliva	SureSelect v6r2+lnc+mtDNA	39.78	43.38	45.43	89	90.9	91.6	43.5	48.35	49.8	84.7	86.1	86.7
Our Study	468	M	SCZAD, bipolar type	1	MDD	none	34	19	saliva	SureSelect v6r2+lnc+mtDNA	35.77	40.79	51.15	87.9	90.2	93.2	37.23	42.14	52.68	82.8	84.8	87.8
Our Study	469	F	BDII	0	MDD	other	38	18	saliva	SureSelect v6r2+lnc+mtDNA	31.09	38.18	39.62	82.1	87.1	83.5	33.73	41.41	43.45	79	83	81.3
Our Study	470	F	BDI	0	none	other	27	23	saliva	SureSelect v6r2+lnc+mtDNA	36.89	44.09	39.61	88.4	91.3	87.7	40.28	48	43.1	83.7	86.1	83.8
Our Study	471	M	BDI	0	MDD	NA	20	19	saliva	SureSelect v6r2+lnc+mtDNA	34.69	38.55	39.56	85.4	89.6	89.7	38.41	42.72	43.62	81.9	84.6	85
Our Study	472	F	BDII	0	none	none	27	23	saliva	SureSelect v6r2+lnc+mtDNA	29.89	35.91	35.59	83.9	87.8	88	32.26	38.78	37.46	79.9	83.2	82.9
Our Study	473	F	BDI	0	none	other	27	23	saliva	SureSelect v6r2+lnc+mtDNA	35.97	39.34	34.25	87.4	89.8	84.6	38.17	40.89	37.25	82.5	84.4	81.1
Our Study	474	M	BDII	0	none	none	48	NA	saliva	SureSelect v6r2+lnc+mtDNA	37.18	34.6	37.59	89.3	88	89.6	39.09	36.98	39.8	83.8	82.8	84.3
Our Study	475	F	BDI	0	none	none	35	29	saliva	SureSelect v6r2+lnc+mtDNA	32.14	44.29	40.45	84.2	91.3	88.9	33.57	46.81	43.35	79.8	86.1	84.3
Our Study	476	F	BDII	0	MDD	none	23	8	saliva	SureSelect v6r2+lnc+mtDNA	43.12	37.93	32.19	91.8	89.2	85.4	44.65	40.21	33.59	86	84	80.7
Our Study	477	F	BDI	1	none	none	43	17	saliva	SureSelect v5	113.87	116.28	112.38	94	93.9	93.9	120.16	123.59	119.56	88.7	88.7	88.7
Our Study	478	F	BDII	0	NA	NA	23	15	saliva	SureSelect v6r2+lnc+mtDNA	37.35	27.28	34.41	89.9	80.2	87.8	39.5	28.87	36.37	84.2	76.7	82.6
Our Study	479	F	BDI	0	NA	NA	32	17	saliva	SureSelect v6r2+lnc+mtDNA	34.47	40.48	37.3	87	90.1	88.9	35.83	41.91	39.26	81.8	84.6	83.7
Our Study	480	M	BDII	0	NA	NA	35	NA	saliva	SureSelect v6r2+lnc+mtDNA	39.67	33.69	32.96	88.4	86	86.2	41.93	35.22	34.28	83.7	81.2	81.3
Our Study	481	M	BDI	0	none	none	27	NA	saliva	SureSelect v6r2+lnc+mtDNA	35.79	40.31	42.26	88.2	89.7	90	37.71	42.28	44.37	83.1	84.2	85
Our Study	482	M	BDI	0	NA	NA	22	NA	saliva	SureSelect v6r2+lnc+mtDNA	36.99	40.74	34.65	88.5	90.6	87.1	38.69	43.37	36.54	83.2	85	82.1
Our Study	483	M	BDI	0	none	none	19	19	saliva	SureSelect v6r2+lnc+mtDNA	25.08	36.08	35.09	76.3	88.4	88	26.92	39.58	37.27	74	83.3	82.8
Our Study	484	M	BDI	0	none	none	51	NA	saliva	SureSelect v6r2+lnc+mtDNA	46.71	39.09	37.67	91.8	88.8	88.4	50.55	43.02	41.28	86.5	84	83.7
Our Study	485	F	BDI	0	none	none	21	NA	saliva	SureSelect v6r2+lnc+mtDNA	29.26	31.98	39.54	82.4	85	89.6	31.86	35.06	43	78.7	80.9	84.6
Our Study	486	F	BDI	0	none	none	35	28	saliva	SureSelect v6r2+lnc+mtDNA	35.19	37.35	36.52	87.8	89.2	88.3	37.87	40.5	39.26	82.9	84	83.5
Our Study	487	F	BDI	0	BD2	BD2	44	22.5	saliva	SureSelect v6r2+lnc+mtDNA	38.27	38.3	39.37	89.2	89.7	89.7	41.46	41.49	42.71	84.1	84.4	84.7
Fromer 2014	1017	F	SCZAD*	1	none	none	NA	NA	blood	SureSelect v2	88.63	91.35	93.65	87.4	87.7	87.5	92.61	94.75	97.11	80.8	81.5	81.2
Fromer 2014	1020	F	SCZAD*	1	none	none	NA	NA	blood	SureSelect v2	84.61	89.97	44.2	85.6	85.9	76.8	98.52	106.79	56.08	79.8	80.4	73.3
Fromer 2014	1025	F	SCZAD*	1	none	none	NA	NA	blood	SureSelect v2	87.3	72.73	75.98	85.8	84.3	84.5	103.04	84.06	90.72	80.2	78.6	79.1
Fromer 2014	1026	M	SCZAD*	1	none	other	NA	NA	blood	Nimblegene SeqCapEZ2	140.65	90.32	116.14	93.2	91.8	92.2	144.9	83.28	122.21	82.5	79.8	81.6
Fromer 2014	1029	F	SCZAD*	1	none	none	NA	NA	blood	SureSelect v2	68.31	74.67	67.72	84.5	85.2	84.3	70.75	78.18	70.89	77.6	78.5	77.6
Fromer 2014	1053	M	SCZAD*	1	none	none	NA	NA	blood	Nimblegene SeqCapEZ2	82.19	90.99	75.99	87.8	88.5	87.2	78.04	84.09	69.13	75.9	76.3	75
Fromer 2014	1055	F	SCZAD*	1	none	none	NA	NA	blood	Nimblegene SeqCapEZ2	119.78	124.11	102.26	92.9	93.5	92.6	107.64	112.08	94.48	80.9	81.6	80.6
Fromer 2014	1065	M	SCZAD*	1	none	none	NA	NA	blood	SureSelect v1	81.91	82.78	86.27	85.8	86.4	86.7	83.24	83.73	87.79	79.5	80	80.5
Fromer 2014	1067	M	SCZAD*	1	none	none	NA	NA	blood	Nimblegene SeqCapEZ2	111.71	155.56	117.84	92.7	94.3	93.2	99.2	139.99	105.05	80.8	82.9	81.5
Fromer 2014	1081	F	SCZAD*	1	none	none	NA	NA	blood	SureSelect v2	71.04	70.75	79.7	85.6	85.1	86	74.29	74.43	83.85	78.8	78.4	79.6
Fromer 2014	1120	F	SCZAD*	1	none	other	NA	NA	blood	SureSelect v2	84.75	72.28	49.62	85.4	83.7	80.3	100.42	86.35	58.07	79.8	78	75.2
Fromer 2014	1136	F	SCZAD*	1	none	none	NA	NA	blood	SureSelect v2	98.5	85.97	95	88.3	87.4	87.9	101.71	89.26	97.63	82.2	81	81.7
Fromer 2014	1138	F	SCZAD*	1	none	none	NA	NA	blood	Nimblegene SeqCapEZ2	97.48	121.25	78.56	90.3	91.3	88.6	91.69	119.33	72.82	78.8	80.1	77
Fromer 2014	1175	M	SCZAD*	1	none	none	NA	NA	blood	Nimblegene SeqCapEZ2	122	96.88	123.72	93.8	92.5	93.8	112.79	91.97	115.66	82.5	81.1	82.5
Fromer 2014	1181	M	SCZAD*	1	none	none	NA	NA	blood	SureSelect v2	87.71	85.05	89.74	86.2	86.1	86.4	89.6	87.15	92.71	79.6	79.4	79.9
Fromer 2014	1311	F	SCZAD*	1	none	none	NA	NA	blood	Nimblegene SeqCapEZ2	102.51	115.4	109.03	91.3	91.8	91.8	92.13	108.13	105.59	79.2	80.2	80.5
Fromer 2014	1323	F	SCZAD*	1	none	none	NA	NA	blood	SureSelect v2	81.12	101.48	99.22	84.9	86.9	86.6	95.26	117.97	114.24	79.2	81.2	81.1
Fromer 2014	1328	F	SCZAD*	1	none	none	NA	NA	blood	SureSelect v1	116.03	110.35	111.61	89	88.5	88.8	117.19	113.54	112.42	83.6	83.1	83.3
Fromer 2014	1353	F	SCZAD*	1	none	none	NA	NA	blood	SureSelect v2	93.2	99.97	93.49	86.5	86.9	86.9	97.22	103.23	96.34	80	80.5	80.6
Fromer 2014	1401	F	SCZAD*	1	none	none	NA	NA	blood	SureSelect v2	68.82	74.49	82.25	83.6	84.4	85.2	71.48	77.31	85.66	76.6	77.4	78.6
Fromer 2014	1531	F	SCZAD*	1	none	none	NA	NA	blood	SureSelect v2	65.21	83.93	69.15	84	85.9	84.3	67.66	87.54	71.71	77.1	79.3	77.6
Fromer 2014	1532	F	SCZAD*	1	none	none	NA	NA	blood	SureSelect v2	54.45	69.7	79.75	81.4	83.8	85	63.97	80.33	93.1	75.7	77.8	79.4
Fromer 2014	1538	F	SCZAD*	1	none	none	NA	NA	blood	Nimblegene SeqCapEZ2	48.29	41.87	41.28	87.1	88.2	86.5	45.87	45.16	42.87	76	78.7	76.7
Fromer 2014	2012	F	SCZAD*	1	none	none	NA	NA	blood	SureSelect v2	75.89	70.44	76.37	85.2	85.1	85.6	79.3	72.05	77.66	78.5	78	78.9
Fromer 2014	2032	F	SCZAD*	1	none	none	NA	NA	blood	Nimblegene SeqCapEZ2	70	81.79	56.89	88.1	88.4	85.2	70.47	81.5	58.54	77.7	77.9	75.3
Fromer 2014	2065	M	SCZAD*	1	none	none	NA	NA	blood	SureSelect v2	62.06	86.41	91.76	82.9	85.6	86.1	70.44	102.32	105.88	76.9	80	80.5
Fromer 2014	2110	M	SCZAD*	1	none	none	NA	NA	blood	SureSelect v2	75.32	86.36	97.02	86.1	87.2	88.2	77.44	89.12	100.68	79.5	80.7	82.3
Fromer 2014	2124	F	SCZAD*	1	none	none	NA	NA	blood	Nimblegene SeqCapEZ2	91.49	83.96	61	89.2	87.6	85.3	82.65	82.88	57.1	77.7	77.3	74.8
Fromer 2014	2146	M	SCZAD*	1	none	none	NA	NA	blood	Nimblegene SeqCapEZ2	135.02	174.86	140.22	92.9	94	93.1	125.27	164.05	126.08	81.1	82.6	81.2
Fromer 2014	2156	F	SCZAD*	1	none	none	NA	NA	blood	Nimblegene SeqCapEZ2	167.22	124.68	139.18	94.5	93.5	94	157.68	117.22	134.25	83.4	82	82.8
Fromer 2014	2186	F	SCZAD*	1	none	none	NA	NA	blood	SureSelect v2	80.61	70.65	71.69	84.8	83.6	83.8	83.8	73.13	74.88	78	76.6	77
Fromer 2014	2187	F	SCZAD*	1	none	none	NA	NA	blood	SureSelect v2	93.31	82.17	85.4	87.4	86.6	86.7	95.58	83.94	86.76	81	79.9	80.3
Fromer 2014	2203	M	SCZAD*	1	none	none	NA	NA	blood	Nimblegene SeqCapEZ2	112.51	123.15	109.16	92.8	92.8	92.5	102.93	115.23	101.11	81.2	81.6	81
Fromer 2014	2210	F	SCZAD*	1	none	none	NA	NA	blood	SureSelect v2	93.19	82.48	70.28	86.1	85.3	83.1	109.6	96.76	85.81	80.4	79.6	78.1
Fromer 2014	2214	F	SCZAD*	1	none	none	NA	NA	blood	SureSelect v2	85.66	94.55	81.85	87	87.7	86.7	88.83	97.13	84.22	80.6	81.2	80.2
Fromer 2014	2227	M	SCZAD*	1	none	none	NA	NA	blood	Nimblegene SeqCapEZ2	106.61	129.98	127.97	92.2	93.2	93	99.79	118.83	119.49	80.9	81.9	81.8
Fromer 2014	2232	F	SCZAD*	1	none	none	NA	NA	blood	Nimblegene SeqCapEZ2	111.42	134.18	102.09	92.3	93.5	92.7	119.08	136.24	99.24	81.7	82.6	81.4
Fromer 2014	2276	F	SCZAD*	1	other	none	NA	NA	blood	Nimblegene SeqCapEZ2	98.93	107.49	86.48	92.2	92.5	91.2	91.36	99.8	80.6	80.2	80.6	79.1
Fromer 2014	2360	F	SCZAD*	1	none	MDD	NA	NA	blood	SureSelect v1	89.96	87.92	88.86	84.5	84.8	84.5	92.59	90.79	91.93	78.4	78.7	78.5
Fromer 2014	3009	M	SCZAD*	1	none	none	NA	NA	blood	Nimblegene SeqCapEZ2	90.91	128.28	154.49	89.3	91.8	93.3	84.92	127.95	150.9	77.7	80.8	82.4
Fromer 2014	3018	F	SCZAD*	1	none	none	NA	NA	blood	SureSelect v1	83.99	87.05	91.37	86.9	86.3	88	85.43	88.05	94.2	80.7	80.1	82.2
Fromer 2014	3019	F	SCZAD*	1	none	none	NA	NA	blood	Nimblegene SeqCapEZ2	110.47	138.42	68.8	90	92.4	87.7	102.13	138.11	70.56	78.3	81.2	77.3
Fromer 2014	3078	F	SCZAD*	1	none	none	NA	NA	blood	SureSelect v2	69.05	77.68	70.5	84.1	85.5	84.4	72.67	81.5	73.88	77.3	78.8	77.7
Fromer 2014	3085	F	SCZAD*	1	none	none	NA	NA	blood	Nimblegene SeqCapEZ2	60.74	94.71	70.99	89.4	92.1	90.2	55.87	84.19	65.61	77.7	80.4	78.5
Fromer 2014	3088	F	SCZAD*	1	none	none	NA	NA	blood	SureSelect v2	88.75	78.87	78.56	87.2	86.2	86.1	90.93	80.02	80.04	80.6	79.3	79.5
Fromer 2014	3091	F	SCZAD*	1	none	none	NA	NA	blood	SureSelect v1	68.92	76.52	78.42	85.1	85.7	86.1	69.95	78.32	80.74	78.4	79.3	80
Fromer 2014	3092	F	SCZAD*	1	none	none	NA	NA	blood	SureSelect v2	77.48	73.22	77.58	85.1	85	85.3	80.49	76.58	81.38	78.4	78.1	78.8
Fromer 2014	3098	F	SCZAD*	1	none	none	NA	NA	blood	Nimblegene SeqCapEZ2	96.05	102.53	115.34	93.6	93.7	93.9	87.6	97.01	107.29	82.5	83	83.2
Fromer 2014	3117	F	SCZAD*	1	other	other	NA	NA	blood	Nimblegene SeqCapEZ2	126.12	123.98	102.37	93.7	93.9	93.2	111.8	110.27	90.67	82.1	82.1	81.2
Fromer 2014	3121	M	SCZAD*	1	none	none	NA	NA	blood	Nimblegene SeqCapEZ2	87.78	141.87	87.47	92.4	94.3	92.5	84.42	136.35	84.8	81.2	83.5	81.4
Fromer 2014	3133	M	SCZAD*	1	none	none	NA	NA	blood	SureSelect v2	80.99	65.31	67.73	85.5	83.8	83.9	84.79	66.63	70.59	79	76.6	77.1
Fromer 2014	3135	M	SCZAD*	1	none	none	NA	NA	blood	SureSelect v2	71.8	70.81	69.75	84.6	84.4	84.2	75.12	74.07	72.3	78	77.5	77.4
Fromer 2014	3156	M	SCZAD*	1	none	other	NA	NA	blood	SureSelect v2	79.34	85.26	89.56	86.5	87.1	87.3	81.76	87.19	92.28	80.1	80.4	81.1
Fromer 2014	3207	F	SCZAD*	1	none	none	NA	NA	blood	SureSelect v2	76.49	68.49	85.83	84.5	83.6	85.8	92.52	83.1	100.15	79	78.2	80.3
Fromer 2014	3209	M	SCZAD*	1	none	none	NA	NA	blood	Nimblegene SeqCapEZ2	114.7	117.01	148.77	92.5	92.3	94	107.14	110.87	136.2	81	80.9	82.6
Fromer 2014	3213	F	SCZAD*	1	none	none	NA	NA	blood	Nimblegene SeqCapEZ2	93.19	109.11	87.6	93.3	93.2	93.4	82.76	96.56	78.65	81.9	81.9	82.2
Fromer 2014	3214	M	SCZAD*	1	MDD	none	NA	NA	blood	SureSelect v1	75.22	74.26	73.54	85.7	85.1	84.2	76.75	75.28	74.8	79.4	78.5	77.7
Fromer 2014	3219	F	SCZAD*	1	none	none	NA	NA	blood	SureSelect v2	77.28	73.66	73.24	86.5	86	85.9	79.69	75.32	74.99	79.8	79.1	79.1
Fromer 2014	3238	F	SCZAD*	1	none	none	NA	NA	blood	Nimblegene SeqCapEZ2	93.38	89.11	101.36	91.8	90.8	92.2	90.89	86.28	98.21	80.7	79.6	81.2
Fromer 2014	3240	F	SCZAD*	1	none	none	NA	NA	blood	SureSelect v2	110.51	83.26	69.62	87.2	85	83.7	113.15	87.12	71.1	81.1	78.3	76.7
Fromer 2014	3241	F	SCZAD*	1	none	none	NA	NA	blood	SureSelect v1	83.47	82.68	82.47	86	85.1	85.9	84.89	83.48	84.19	79.6	78.6	79.6
Fromer 2014	3244	M	SCZAD*	1	none	none	NA	NA	blood	SureSelect v2	70.59	64.37	65.18	85.6	85	84.9	73.36	66.16	67.17	79.2	78.3	78.2
Fromer 2014	3245	F	SCZAD*	1	none	none	NA	NA	blood	SureSelect v2	67.03	75.18	78.42	85.2	86.1	86.8	68.44	76.94	79.69	78.1	79.3	80.4
Fromer 2014	3247	F	SCZAD*	1	none	none	NA	NA	blood	SureSelect v2	71.26	79.36	77.55	85.9	86.8	86.4	73.69	81.41	79.23	79.1	80.1	79.8
Fromer 2014	3261	M	SCZAD*	1	none	none	NA	NA	blood	SureSelect v2	72.08	79.45	79.66	84.3	85.1	85.1	75.63	82.95	83.41	77.7	78.3	78.5
Fromer 2014	3262	F	SCZAD*	1	none	none	NA	NA	blood	SureSelect v1	94.65	91.53	89.64	84.7	85.5	84.6	97.51	94.11	93.09	78.7	79.5	78.6
Fromer 2014	3268	F	SCZAD*	1	none	none	NA	NA	blood	SureSelect v1	92.97	90.28	85.44	85	85	84.3	95.81	93.23	88.5	79	79	78.3
Fromer 2014	3278	F	SCZAD*	1	none	none	NA	NA	blood	SureSelect v1	131.11	130.87	114.87	89.3	89.2	88.5	133.3	132.64	117.06	83.9	83.7	82.8
Fromer 2014	3280	F	SCZAD*	1	none	none	NA	NA	blood	SureSelect v1	86.49	90.57	90.27	86.9	87.8	87.6	86.49	90.45	90.6	80.5	81.6	81.5
Fromer 2014	3322	F	SCZAD*	1	other	none	NA	NA	blood	SureSelect v2	84.34	73.45	70.66	87.4	85.9	85.5	85.95	75.6	72.69	80.9	79.1	78.7
Fromer 2014	3331	F	SCZAD*	1	none	none	NA	NA	blood	SureSelect v2	70.75	77.27	75.78	85.8	86.5	86.3	72.49	78.43	77.27	78.9	79.7	79.6
Fromer 2014	3337	M	SCZAD*	1	none	none	NA	NA	blood	SureSelect v2	85.47	90.39	96.45	85.5	86.4	86.6	88.97	93.68	99.49	79	79.8	80.3
Fromer 2014	3363	F	SCZAD*	1	other	other	NA	NA	blood	SureSelect v2	70.25	70.79	75.13	85.6	85.7	86.3	71.71	72.46	77.15	78.5	78.7	79.8
Fromer 2014	3376	F	SCZAD*	1	none	none	NA	NA	blood	SureSelect v1	141.96	131.98	124.91	89.7	89.6	89	145.72	135.34	129.4	84.8	84.6	84
Fromer 2014	3388	M	SCZAD*	1	none	none	NA	NA	blood	SureSelect v1	135.91	125.39	128.65	89.7	89.1	89.5	138.97	128.09	131.61	84.5	83.6	84.2
Fromer 2014	4019	F	SCZAD*	1	none	none	NA	NA	blood	Nimblegene SeqCapEZ2	138.65	88.38	109.39	94.6	94.1	94.3	136.27	81.58	102.51	83.9	82.9	83.3
Fromer 2014	4054	M	SCZAD*	1	none	none	NA	NA	blood	SureSelect v1	84.28	76.34	99.7	85.6	85.1	86.9	86.19	77.6	102.62	79.3	78.5	81.1
Fromer 2014	4057	M	SCZAD*	1	none	none	NA	NA	blood	SureSelect v1	131.81	131.21	85.39	89.6	89.7	86.7	132.65	132.92	87.36	84.5	84.6	80.7
Fromer 2014	4205	M	SCZAD*	1	none	none	NA	NA	blood	SureSelect v1	55.44	67.92	54.24	81.5	83.3	81	57.75	70.48	56.18	75	76.8	74.4
Fromer 2014	4209	F	SCZAD*	1	none	none	NA	NA	blood	SureSelect v1	69.01	73.16	67.01	84.7	85.4	84.5	70.87	75.43	69.39	78.1	78.9	78.1
Fromer 2014	4270	M	SCZAD*	1	none	none	NA	NA	blood	SureSelect v1	123.86	116.71	113.33	89.2	88.3	88.6	127.86	119.26	116.29	84.2	82.8	83.4
Fromer 2014	4288	F	SCZAD*	1	none	none	NA	NA	blood	SureSelect v1	114.47	112.37	121.57	88.8	88.6	89.4	116.59	113.22	125.06	83.2	82.8	84.1
Fromer 2014	4289	M	SCZAD*	1	none	none	NA	NA	blood	SureSelect v1	110.19	123.55	119.71	88.7	89.2	89.2	112.45	127.63	121.43	83.1	83.7	83.7
Fromer 2014	5061	M	SCZAD*	1	none	none	NA	NA	blood	SureSelect v2	68.18	57.74	71.88	85.3	83.5	85.8	71.19	60.89	75.09	78.5	76.4	79.1
Fromer 2014	5101	F	SCZAD*	1	none	none	NA	NA	blood	SureSelect v1	70.26	96.28	69.07	84.6	87.4	83.6	70.73	97.65	69.73	77.8	81.3	77.1
Fromer 2014	5102	F	SCZAD*	1	none	none	NA	NA	blood	SureSelect v2	91.36	72.31	101.31	86.3	83.9	87	94.27	75.01	104.63	79.8	76.9	80.8
* unknown sub-type
