# Supplementary material for: Systematic analysis of exonic germline and postzygotic de novo mutations in bipolar disorder
Source: Nat Commun. 2021 Jun 18;12:3750. doi: 10.1038/s41467-021-23453-w (PMC8213845; doi:10.1038/s41467-021-23453-w)
Supplement: Supplementary file 11 — Supplementary Data 8 [file 41467_2021_23453_MOESM11_ESM.xlsx]

## Sheet: Supplementary Data 8
Supplementary Data 8. Primer sequences in TAS validation experiments
FAMID	CHROM	POS (GRCh37)	REF	ALT	GENE	Forward_sequence	Reverse_sequence
109	1	46746196	C	T	LRRC41	CTCCTCTCCCTTCACCATTCTG	CCCTTAAGAACAGGATGGGACC
439	1	149859187	G	A	HIST2H2AB	TCGTGATCAGCCCTTCATTTGA	CATCCCTCGCCATCTGCAAC
307	1	204518437	C	T	MDM4	GTGGCAGTGTACTGAATGCAAG	CCCATGCTTGAGATGGTCTCTT
224	2	122176262	G	A	CLASP1	TACTCACCAAGTGGAGGAAAGC	GGATAGGTGGCTCAGTCATCAG
109	3	37365476	G	C	GOLGA4	CTTCCAGGCCCACATAGAAGAA	TGCCTTCTCAGTCCTCTGGATA
223	3	48454321	C	T	PLXNB1	GGAAGAAGATCCTCTCCGCATA	AAGAAGGTTCAGATCCAGCTGG
467	3	52551609	G	A	STAB1	CCACTGATCAAGACTGGGGAC	ATTAAACTCGAGCTTGACGGGA
403	3	138024884	CCT	C	NME9	TGGAGGAAGAGAAACGACAGTG	CTCCACAGCCTTTAATGTTGCC
479	4	159836436	G	A	C4orf45	TAGGTGGTTTGGAAGCTCTTGG	ATGGGTCAGGTCTTCAGCTTTC
109	4	166239042	G	A	KLHL2	AGTGTCTCTGGATTACCTCACT	ACCTGCATAACTTCTCCCTGTG
121	5	61602335	G	A	KIF2A	CTGCTCCAGATGAGGTGATGG	GATCCGGAGAACTGCAGCAG
120	5	179134160	C	T	CANX	GGCTAAGAGCAGAATAGGTCCT	AGTCTTAGGAAATGCCATGGAGA
312	6	143085951	C	T	HIVEP2	AACTGGCCTGGACCTATGTCTA	TCCGTACCCATACTGATGTTCG
219	7	1026306	G	A	CYP2W1	AGCTGTTCAACGTCTACCCATG	CTACAGGCCTTCAAGGAGGTC
215	7	151859861	T	A	KMT2C	CGGTGGGGCAGTTATATCTGAA	TAATAGCAGTCTCCCATGTGGC
446	9	90266476	G	A	DAPK1	GCCCAAGTGAAAAGCTCTCATG	AGCTGTAGGGATCCTGTTCTCT
478	9	140174293	C	A	TOR4A	CGTTTCTGCTGCTGGACAAG	ATTCACTAGAAACCTCAGGGGC
109	10	61043217	T	C	FAM13C	CACCTCTTGGGCTTTCATGTTG	GAATTCCTTGCTGAAGCTGCAA
311	11	47354513	G	A	MYBPC3	TGGAAGAATGAGGGTACAGCAC	CTCTGCTGATCTGAATCCCTCC
477	11	47827829	G	A	NUP160	TCAATCCAGTTTGGCTCAGAGG	TGCCACTGGATATATACCCGTG
213	11	75591045	G	A	UVRAG	GCCAGACCGTCTTGATACATCT	AGGAAACGCAGAATCAGAAGAA
222	11	117152804	T	C	RNF214	CATGCTTCAGGTGTTTCAACCC	GGGAGTTTCAGCAGAAGCCTTA
129	12	42717842	C	T	ZCRB1	TGCCAGGGAGAACTATTTGC	GGGAAACTCCGTCTCAAACA
302	12	57618947	T	C	NXPH4	CTCCCAGAGCCAAGGTCTTC	GAGTTGTGGCGGAAATACACAC
324	12	112516479	C	T	NAA25	CCAAAAGTGAGGACCCAGCTAT	TATCGGCACAGGATGAAAACCT
115	12	124826523	C	T	NCOR2	ATCTGCTGCGAGGTGATGTAG	GACACCATCAGGCCTAGGTATG
109	13	111896311	G	A	ARHGEF7	AGAACTTCAGACTGTGCTTTCA	TTCTCCTTTGCCATCCCAATGT
450	14	105411757	A	T	AHNAK2	GGGCTCTTGAGGTCCACTTT	AATTCAAGATGCCGTCGTACAG
113	15	41767797	A	T	RTF1	TTGGCAGCTCATTAAAACAGCC	TTTTCTCAACGTGCACGAACAA
109	15	63967243	C	T	HERC1	ATGTCGTTTGGTGCTCTGTTTG	TTCCCTCACTTGCTTCTTCCTG
306	16	30724092	C	T	SRCAP	TAGGATTCCTAGGAAGGGCCAA	TAAAGGAGGCATCAATGGGAGG
487	16	30731576	C	T	SRCAP	GGTCGTGTCTCTCGATATGAGG	ATTCTCTCCCTGATTCCCTCCA
221	16	50745399	C	T	NOD2	GTCCCCAAAGACCACTACAGAT	TGATGTGAAGGAATTCCAGGGG
408	16	68373350	C	T	PRMT7	ACAAGCTATTTCCCATCCACGT	GCAGCTAGATTTCCTTCCCACT
304	17	4936335	C	T	SLC52A1	GGGGTCTACACAGTCCTTTCTG	TGAGCAAGTGGAGACATGAAGT
109	17	29325745	C	T	RNF135	GGCCATCCATCCAACCTTTAAC	CTAGTCCCCTTCCATTCCACAC
448	17	33772031	T	C	SLFN13	TCTACCCGAGGTTTTGAAGAGC	TCCTGAGTCTCCATCCATAGAGT
119	19	2043553	C	T	MKNK2	GCCCTTCATCCACTGAAAGACA	GTGAGCCCTGCTTTCTAGAGTT
133	19	36049360	G	A	ATP4A	AGGGTATCTCGCAGACTTTTGG	GTTTGACCAGTCCTCGGAGAC
129	19	47422005	G	A	ARHGAP35	ACACTATGGGACCTGGCATTTT	CGGAGGTATGGTCCAAGTGAAA
214	19	52091675	A	G	ZNF175	GGGAGAAAGACCTTATGTGTGT	CATGCAGTGCATCCCTAGAGTT
109	20	44533609	G	A	PLTP	AGGACAATGCTCCCAAAGTAGG	GAGTTCTTCTTCGACTCTGCCA
450	20	57569204	G	A	NELFCD	CACTAGTGTGCGGAAGAAGTCA	GTAGTAAAGGGCTAGGCAGTCG
109	22	22516939	G	T	IGLV4-60	TAGCTACATCATCGCATGGCAT	CTGCCTGTATCACTGTGTGAGT
104	X	51638779	GCA	G	MAGED1	AAGGCCCCAACAGCTGATAC	TGTCCGGGACTCCAGATTCT
312	X	109697560	C	A	RGAG1	TGCAAATGGAGGTAGGAGAACC	ATCCGACCCATTTTGGTGGTAA
109	X	135428554	T	C	GPR112	ATGCTGGAAGTGACAGACGAAT	TGGGAGATCCAGCTGAAATTCC
