# Supplementary material for: Systematic analysis of exonic germline and postzygotic de novo mutations in bipolar disorder
Source: Nat Commun. 2021 Jun 18;12:3750. doi: 10.1038/s41467-021-23453-w (PMC8213845; doi:10.1038/s41467-021-23453-w)
Supplement: Supplementary file 13 — Source Data [file 41467_2021_23453_MOESM13_ESM.xlsx]

## Sheet: Fig1
Category	Geneset	Class	Phenotype	Mean	S.E.
gDNM rate (all)	All genes	LoF	BD (N = 256)	0.0571166	0.0134129
gDNM rate (all)	All genes	LoF	Control (N = 1,640)	0.052439	0.00557322
gDNM rate (all)	All genes	Damaging missense/inframe	BD (N = 256)	0.473732	0.0425338
gDNM rate (all)	All genes	Damaging missense/inframe	Control (N = 1,640)	0.406707	0.0167676
gDNM rate (all)	All genes	Non-damaging missense	BD (N = 256)	0.0806353	0.0177362
gDNM rate (all)	All genes	Non-damaging missense	Control (N = 1,640)	0.0896341	0.00741585
gDNM rate (all)	All genes	Synonymous	BD (N = 256)	0.211668	0.0250915
gDNM rate (all)	All genes	Synonymous	Control (N = 1,640)	0.210976	0.0110634
gDNM rate (not observed in the general population)	All genes	LoF	BD (N = 256)	0.0537568	0.0130395
gDNM rate (not observed in the general population)	All genes	LoF	Control (N = 1,640)	0.0365854	0.0047169
gDNM rate (not observed in the general population)	All genes	Damaging missense/inframe	BD (N = 256)	0.299022	0.0316113
gDNM rate (not observed in the general population)	All genes	Damaging missense/inframe	Control (N = 1,640)	0.241463	0.0129443
gDNM rate (not observed in the general population)	All genes	Non-damaging missense	BD (N = 256)	0.0369578	0.0109234
gDNM rate (not observed in the general population)	All genes	Non-damaging missense	Control (N = 1,640)	0.0463415	0.00526384
gDNM rate (not observed in the general population)	All genes	Synonymous	BD (N = 256)	0.107514	0.0184431
gDNM rate (not observed in the general population)	All genes	Synonymous	Control (N = 1,640)	0.10061	0.00757899
gDNM rate (not observed in the general population)	Genes with pLI > 0.9	LoF	BD (N = 256)	0.033598	0.0104362
gDNM rate (not observed in the general population)	Genes with pLI > 0.9	LoF	Control (N = 1,640)	0.0115854	0.00264323
gDNM rate (not observed in the general population)	Genes with pLI > 0.9	Damaging missense/inframe	BD (N = 256)	0.104154	0.0188217
gDNM rate (not observed in the general population)	Genes with pLI > 0.9	Damaging missense/inframe	Control (N = 1,640)	0.0878049	0.00769969
gDNM rate (not observed in the general population)	Genes with pLI > 0.9	Non-damaging missense	BD (N = 256)	0.0067196	0.00474219
gDNM rate (not observed in the general population)	Genes with pLI > 0.9	Non-damaging missense	Control (N = 1,640)	0.00853658	0.00227243
gDNM rate (not observed in the general population)	Genes with pLI > 0.9	Synonymous	BD (N = 256)	0.0235186	0.00878441
gDNM rate (not observed in the general population)	Genes with pLI > 0.9	Synonymous	Control (N = 1,640)	0.0262195	0.00394687
gDNM rate (not observed in the general population)	Genes with pLI > 0.9	LoF	BDI+SCZAD (N = 203)	0.0385247	0.0133825
gDNM rate (not observed in the general population)	Genes with pLI > 0.9	LoF	Control (N = 1,640)	0.0115854	0.00264323
gDNM rate (not observed in the general population)	Genes with pLI > 0.9	Damaging missense/inframe	BDI+SCZAD (N = 203)	0.115574	0.0222078
gDNM rate (not observed in the general population)	Genes with pLI > 0.9	Damaging missense/inframe	Control (N = 1,640)	0.0878049	0.00769969
gDNM rate (not observed in the general population)	Genes with pLI > 0.9	Non-damaging missense	BDI+SCZAD (N = 203)	0.00481559	0.00481559
gDNM rate (not observed in the general population)	Genes with pLI > 0.9	Non-damaging missense	Control (N = 1,640)	0.00853658	0.00227243
gDNM rate (not observed in the general population)	Genes with pLI > 0.9	Synonymous	BDI+SCZAD (N = 203)	0.0192624	0.0095594
gDNM rate (not observed in the general population)	Genes with pLI > 0.9	Synonymous	Control (N = 1,640)	0.0262195	0.00394687

## Sheet: Fig2a
Deleterious gDNM in BD (n = 171)	Theoretical expectation in one million permutation
Gene count	GO: 0007269	GO: 0048786	GO: 0070838	GO: 0070848
0	558862	190480	264665	761902
1	324817	318307	352919	207312
2	95360	262962	234565	28086
3	18088	143684	102863	2530
4	2564	58726	34015	161
5	283	19134	8753	9
6	23	5250	1825	0
7	3	1166	339	0
8	0	243	50	0
9	0	41	6	0
10	0	7	0	0
Deleterious gDNM in Control (n = 1,020)	Theoretical expectation in one million permutation
Gene count	GO: 0007269	GO: 0048786	GO: 0070838	GO: 0070848
0	34275	70	442	203913
1	115958	627	3126	325463
2	195787	3010	12083	257380
3	220290	9765	31994	136497
4	184975	23598	62290	54122
5	124388	45375	98206	16932
6	69484	72702	127487	4449
7	32953	100119	142797	1008
8	14235	120992	139716	186
9	5243	129572	121449	39
10	1744	124927	94761	10
11	494	108568	67432	1
12	142	87625	43715	0
13	24	64608	26081	0
14	7	44242	14488	0
15	1	28163	7532	0
16	0	16903	3657	0
17	0	9450	1563	0
18	0	5032	743	0
19	0	2505	275	0
20	0	1203	101	0
21	0	532	41	0
22	0	248	15	0
23	0	103	4	0
24	0	36	2	0
25	0	15	0	0
26	0	4	0	0
27	0	5	0	0
28	0	1	0	0

## Sheet: Fig2c
Tissue	Category	P.value	Rank	NGENES_SET	OBS_HITS_STAT	EXP_HITS_STAT
Brain Anterior cingulate cortex BA24	Brain	0.01292	1	350	6	1.91148
Kidney Cortex	Others	0.026673	2	351	5	1.66705
Brain Hypothalamus	Brain	0.029127	3	351	5	1.70695
Brain Amygdala	Brain	0.030213	4	350	5	1.72173
Brain Nucleus accumbens basal ganglia	Brain	0.034438	5	350	5	1.78509
Brain Hippocampus	Brain	0.04194	6	352	5	1.88545
Brain Frontal Cortex BA9	Brain	0.047784	7	349	5	1.95594
Heart Left Ventricle	Others	0.0538859	8	352	5	2.0274
Heart Atrial Appendage	Others	0.0581769	9	349	5	2.07531
Brain Cortex	Brain	0.0592369	10	349	5	2.08347
Kidney Medulla	Others	0.0753289	11	351	4	1.58335
Brain Cerebellar Hemisphere	Brain	0.0930349	12	350	5	2.39033
Brain Putamen basal ganglia	Brain	0.0978569	13	351	4	1.7387
Cells EBV-transformed lymphocytes	Others	0.0979879	14	351	4	1.73804
Brain Substantia nigra	Brain	0.101046	15	351	4	1.75793
Stomach	Others	0.10535	16	351	4	1.78527
Brain Caudate basal ganglia	Brain	0.106119	17	351	4	1.78901
Pituitary	Others	0.116121	18	352	4	1.85249
Spleen	Others	0.124548	19	351	4	1.9043
Pancreas	Others	0.124722	20	351	4	1.9039
Brain Cerebellum	Brain	0.129265	21	350	5	2.65517
Thyroid	Others	0.138124	22	349	4	1.98065
Small Intestine Terminal Ileum	Others	0.139184	23	350	4	1.98657
Esophagus Mucosa	Others	0.139645	24	353	4	1.9879
Brain Spinal cord cervical c-1	Brain	0.141491	25	351	4	1.99813
Colon Transverse	Others	0.147814	26	350	4	2.0333
Ovary	Others	0.171151	27	349	4	2.15686
Skin Not Sun Exposed Suprapubic	Others	0.171839	28	352	4	2.16355
Skin Sun Exposed Lower leg	Others	0.172299	29	352	4	2.16624
Cells Cultured fibroblasts	Others	0.21072	30	349	4	2.35485
Colon Sigmoid	Others	0.215055	31	350	4	2.37539
Adrenal Gland	Others	0.272519	32	347	3	1.8128
Testis	Others	0.303233	33	347	3	1.92513
Prostate	Others	0.308543	34	348	3	1.94577
Minor Salivary Gland	Others	0.322385	35	350	3	1.99649
Lung	Others	0.329594	36	349	3	2.02342
Breast Mammary Tissue	Others	0.330882	37	350	3	2.02683
Vagina	Others	0.334778	38	351	3	2.04245
Liver	Others	0.358063	39	348	3	2.12836
Adipose Visceral Omentum	Others	0.363131	40	350	3	2.14729
Adipose Subcutaneous	Others	0.372871	41	350	3	2.18235
Cervix Endocervix	Others	0.376243	42	348	3	2.1952
Fallopian Tube	Others	0.377271	43	349	3	2.19945
Cervix Ectocervix	Others	0.377692	44	348	3	2.20108
Nerve Tibial	Others	0.378174	45	348	3	2.20179
Uterus	Others	0.390535	46	349	3	2.24832
Bladder	Others	0.398166	47	348	3	2.2764
Muscle Skeletal	Others	0.405786	48	348	4	3.23618
Artery Coronary	Others	0.408133	49	349	3	2.31502
Esophagus Gastroesophageal Junction	Others	0.42969	50	350	3	2.39388
Esophagus Muscularis	Others	0.436759	51	350	3	2.41988
Artery Tibial	Others	0.446219	52	350	3	2.45777
Artery Aorta	Others	0.450843	53	350	3	2.47588
Whole Blood	Others	0.606354	54	350	2	2.0394

## Sheet: Fig2d
Brain region and Developmental period	P.value	NGENES SET	OBS HITS STAT	EXP HITS STAT
Amygdala Adolescence	0.228424	326	3	1.64694
Amygdala Early Childhood	0.038358	327	4	1.25809
Amygdala Early Fetal	0.019882	327	5	1.53477
Amygdala Early Mid Fetal	0.022273	327	5	1.58397
Amygdala Late Fetal	0.0549329	326	4	1.4151
Amygdala Late Infancy	0.104101	326	3	1.12445
Amygdala Late Mid Fetal	0.028844	327	5	1.69806
Amygdala Middle Late Childhood	0.047403	327	4	1.34689
Amygdala Neonatal Early Infancy	0.0639859	327	4	1.49245
Amygdala Young Adulthood	0.0515419	327	4	1.3845
Cerebellum Adolescence	0.0745939	326	4	1.57505
Cerebellum Early Childhood	0.0557889	326	4	1.42344
Cerebellum Early Fetal	0.026722	327	5	1.66109
Cerebellum Early Mid Fetal	0.022849	327	5	1.59661
Cerebellum Late Fetal	0.0684919	327	4	1.52736
Cerebellum Late Infancy	0.037168	326	4	1.24301
Cerebellum Late Mid Fetal	0.024778	327	5	1.6299
Cerebellum Middle Late Childhood	0.0726979	326	4	1.56099
Cerebellum Neonatal Early Infancy	0.048417	327	4	1.35654
Cerebellum Young Adulthood	0.0543189	325	4	1.41096
Cortex Adolescence	0.216495	326	3	1.60161
Cortex Early Childhood	0.043655	327	4	1.31249
Cortex Early Fetal	0.025666	328	5	1.64358
Cortex Early Mid Fetal	0.030174	327	5	1.72161
Cortex Late Fetal	0.0835429	327	4	1.64057
Cortex Late Infancy	0.03719	327	4	1.24569
Cortex Late Mid Fetal	0.00558499	327	6	1.57654
Cortex Middle Late Childhood	0.049922	326	4	1.37207
Cortex Neonatal Early Infancy	0.0671959	327	4	1.51725
Cortex Young Adulthood	0.0768009	326	4	1.59124
Hippocampus Adolescence	0.0741549	327	4	1.57303
Hippocampus Early Childhood	0.044505	327	4	1.32048
Hippocampus Early Fetal	0.019359	328	5	1.52727
Hippocampus Early Mid Fetal	0.021375	327	5	1.56748
Hippocampus Late Fetal	0.0651599	327	4	1.5029
Hippocampus Late Infancy	0.1064	327	3	1.13525
Hippocampus Late Mid Fetal	0.022012	327	5	1.57435
Hippocampus Middle Late Childhood	0.042655	327	4	1.30138
Hippocampus Neonatal Early Infancy	0.0538199	327	4	1.40819
Hippocampus Young Adulthood	0.0526719	327	4	1.39737
Striatum Adolescence	0.0733139	327	4	1.56434
Striatum Early Childhood	0.043542	327	4	1.31141
Striatum Early Fetal	0.020183	328	5	1.54222
Striatum Early Mid Fetal	0.022308	327	5	1.58314
Striatum Late Fetal	0.0789869	327	4	1.60743
Striatum Late Infancy	0.0784789	325	3	0.993535
Striatum Late Mid Fetal	0.0670509	327	4	1.51794
Striatum Middle Late Childhood	0.04175	327	4	1.29224
Striatum Neonatal Early Infancy	0.047309	327	4	1.34847
Striatum Young Adulthood	0.167394	327	3	1.40642
Thalamus Adolescence	0.231874	326	3	1.66026
Thalamus Early Childhood	0.141253	327	3	1.2946
Thalamus Early Fetal	0.028004	327	5	1.68394
Thalamus Early Mid Fetal	0.0733189	326	4	1.56478
Thalamus Late Fetal	0.0539959	326	4	1.40804
Thalamus Late Infancy	0.035343	327	4	1.22602
Thalamus Late Mid Fetal	0.0507659	327	4	1.37993
Thalamus Middle Late Childhood	0.192736	327	3	1.50783
Thalamus Neonatal Early Infancy	0.202142	327	3	1.54699
Thalamus Young Adulthood	0.0684479	327	4	1.5276

## Sheet: Fig3d
Cluster_ID	High_exp_of_gDNMs_genes(+)	High_exp_of_gDNMs_genes(-)
c0	79	1526
c1	35	682
c2	13	633
c3	65	580
c4	17	520
c5	13	416
c6	9	311
c7	6	266
c8	53	197
c9	5	189
c10	8	153
c11	2	159
c12	7	151
c13	0	106
c14	3	78
c15	0	14

## Sheet: Fig3e
Deleterious gDNM in BD (n = 171)	Theoretical expectation in one million permutation
Gene count	c8 signature genes
2	23
3	92
4	389
5	1326
6	3532
7	7933
8	16002
9	28061
10	43985
11	63034
12	81385
13	96478
14	106087
15	107091
16	100771
17	89534
18	74705
19	58472
20	42933
21	29761
22	19823
23	12407
24	7342
25	4147
26	2324
27	1194
28	673
29	256
30	119
31	66
32	36
33	12
34	5
35	2
Deleterious gDNM in Control (n = 1,020)	Theoretical expectation in one million permutation
Gene count	c8 signature genes
47	1
48	1
49	1
50	1
51	1
52	4
53	5
54	12
55	21
56	25
57	37
58	63
59	106
60	164
61	228
62	382
63	523
64	792
65	1144
66	1528
67	2164
68	2800
69	3730
70	4676
71	6120
72	7805
73	9601
74	11731
75	14081
76	16675
77	19290
78	22546
79	25458
80	28391
81	31370
82	34554
83	37224
84	39651
85	41627
86	42685
87	43877
88	44580
89	44243
90	43560
91	42795
92	40767
93	38847
94	36166
95	34026
96	30990
97	28352
98	25328
99	22528
100	19733
101	16940
102	14771
103	12347
104	10454
105	8709
106	7139
107	5799
108	4690
109	3860
110	2985
111	2285
112	1781
113	1411
114	1029
115	794
116	558
117	407
118	311
119	208
120	134
121	117
122	83
123	62
124	33
125	29
126	21
127	10
128	9
129	8
130	1
131	2
132	1
134	2

## Sheet: Fig4b
Sample	Variant	Percent
Saliva	A (Alt)	26.7854
Nail	A (Alt)	37.6366
Hair	A (Alt)	45.5553
Saliva	T (Ref)	73.2146
Nail	T (Ref)	62.3634
Hair	T (Ref)	54.4447

## Sheet: Fig4c
Mutation category	Geneset	count
Deleterious pzDNM (n = 16)	DD gene	4
Deleterious pzDNM (n = 16)	Non-DD gene	12
Deleterious gDNM (n = 160)	DD gene	3
Deleterious gDNM (n = 160)	Non-DD gene	157

## Sheet: FigS1
Category	Geneset	Class	Phenotype	Mean	S.E.
DNM rate (not observed in the general population)	Genes with pLI > 0.9	LoF	BD excluding SCZAD (N = 169)	0.0353491	0.0131199
DNM rate (not observed in the general population)	Genes with pLI > 0.9	LoF	ASD (N = 1,640)	0.03648	0.004624
DNM rate (not observed in the general population)	Genes with pLI > 0.9	LoF	Control (N = 1,640)	0.0115854	0.00264323
DNM rate (not observed in the general population)	Genes with pLI > 0.9	Damaging missense/inframe	BD excluding SCZAD (N = 169)	0.0706982	0.0195115
DNM rate (not observed in the general population)	Genes with pLI > 0.9	Damaging missense/inframe	ASD (N = 1,640)	0.101536	0.00764464
DNM rate (not observed in the general population)	Genes with pLI > 0.9	Damaging missense/inframe	Control (N = 1,640)	0.0878049	0.00769969
DNM rate (not observed in the general population)	Genes with pLI > 0.9	Non-damaging missense	BD excluding SCZAD (N = 169)	0.0100997	0.00712031
DNM rate (not observed in the general population)	Genes with pLI > 0.9	Non-damaging missense	ASD (N = 1,640)	0.006688	0.00201035
DNM rate (not observed in the general population)	Genes with pLI > 0.9	Non-damaging missense	Control (N = 1,640)	0.00853658	0.00227243
DNM rate (not observed in the general population)	Genes with pLI > 0.9	Synonymous	BD excluding SCZAD (N = 169)	0.0252493	0.0111566
DNM rate (not observed in the general population)	Genes with pLI > 0.9	Synonymous	ASD (N = 1,640)	0.032832	0.00439504
DNM rate (not observed in the general population)	Genes with pLI > 0.9	Synonymous	Control (N = 1,640)	0.0262195	0.00394687

## Sheet: FigS4a
CHROM	POS_b37	REF	ALT	GENE	class	Variant allele fraction in TAS	Variant allele fraction in WES
1	149859187	G	A	HIST2H2AB	Damaging missense	0.0310446	0.037
17	4936335	C	T	SLC52A1	Damaging missense	0.037955	0.051
3	48454321	C	T	PLXNB1	Damaging missense	0.0848595	0.057
12	57618947	T	C	NXPH4	Damaging missense	0.0251189	0.06
15	41767797	A	T	RTF1	Damaging missense	0.100352	0.067
19	2043553	C	T	MKNK2	Damaging missense	0.0715044	0.074
7	1026306	G	A	CYP2W1	Damaging missense	0.0443102	0.101
16	30724092	C	T	SRCAP	Damaging missense	0.0434103	0.108
3	37365476	G	C	GOLGA4	Damaging missense	0.107289	0.123
15	63967243	C	T	HERC1	Damaging missense	0.0974937	0.137
X	109697560	C	A	RGAG1	Damaging missense	0.193987	0.143
19	47422005	G	A	ARHGAP35	Damaging missense	0.0611848	0.15
1	46746196	C	T	LRRC41	Damaging missense	0.101054	0.155
17	29325745	C	T	RNF135	Damaging missense	0.149139	0.164
12	112516479	C	T	NAA25	Damaging missense	0.116296	0.174
14	105411757	A	T	AHNAK2	Damaging missense	0.261116	0.197
6	143085951	C	T	HIVEP2	Damaging missense	0.185203	0.205
20	57569204	G	A	NELFCD	Damaging missense	0.15903	0.228
9	90266476	G	A	DAPK1	Damaging missense	0.222892	0.241
16	30731576	C	T	SRCAP	Damaging missense	0.271351	0.255
1	204518437	C	T	MDM4	Damaging missense	0.27359	0.297
3	138024884	CCT	C	NME9	LoF	0.0655744	0.065
11	47827829	G	A	NUP160	LoF	0.0800769	0.077
X	51638779	GCA	G	MAGED1	LoF	0.180455	0.145
7	151859861	T	A	KMT2C	LoF	0.267854	0.223
11	75591045	G	A	UVRAG	LoF	0.383694	0.34
20	44533609	G	A	PLTP	Non-damaging missense	0.0329952	0.05
16	50745399	C	T	NOD2	Non-damaging missense	0.0606009	0.053
22	22516939	G	T	IGLV4-60	Non-damaging missense	0.0813918	0.093
9	140174293	C	A	TOR4A	Non-damaging missense	0.168224	0.111
3	52551609	G	A	STAB1	Non-damaging missense	0.225422	0.242
12	42717842	C	T	ZCRB1	Synonymous	0.0143419	0.035
5	61602335	G	A	KIF2A	Synonymous	0.0433442	0.066
19	52091675	A	G	ZNF175	Synonymous	0.039789	0.068
13	111896311	G	A	ARHGEF7	Synonymous	0.0969975	0.078
16	68373350	C	T	PRMT7	Synonymous	0.0723339	0.088
11	117152804	T	C	RNF214	Synonymous	0.123195	0.097
2	122176262	G	A	CLASP1	Synonymous	0.0880565	0.105
10	61043217	T	C	FAM13C	Synonymous	0.0757263	0.107
19	36049360	G	A	ATP4A	Synonymous	0.097402	0.117
4	166239042	G	A	KLHL2	Synonymous	0.130831	0.132
4	159836436	G	A	C4orf45	Synonymous	0.100301	0.137
X	135428554	T	C	GPR112	Synonymous	0.153477	0.183
5	179134160	C	T	CANX	Synonymous	0.184611	0.204
11	47354513	G	A	MYBPC3	Synonymous	0.208273	0.208
17	33772031	T	C	SLFN13	Synonymous	0.1049	0.21
12	124826523	C	T	NCOR2	Synonymous	0.268219	0.283

[truncated: 3 more sheets: FigS4b, FigS4c, FigS4d]
